# Supplementary material for: The Reaction of Hydrogen Halides with Tetrahydroborate Anion and Hexahydro-closo-hexaborate Dianion
Source: Molecules. 2021 Jun 20;26(12):3754. doi: 10.3390/molecules26123754 (PMC8235096; doi:10.3390/molecules26123754)
Supplement: Supplementary file 1 [file molecules-26-03754-s001.zip]

Archive with 15 entries (11 files):
- molecules-1220861-supplementary/
- molecules-1220861-supplementary/BH4_B6H6.xyz
- molecules-1220861-supplementary/BH4_B6H6_SI_final_REF.pdf
- molecules-1220861-supplementary/GIF/
- molecules-1220861-supplementary/GIF/B6H6/
- molecules-1220861-supplementary/GIF/B6H6/B6H6_HCl_TS1_ELIM.gif
- molecules-1220861-supplementary/GIF/B6H6/B6H6_HCl_TS1_ISO_fac_apx.gif
- molecules-1220861-supplementary/GIF/B6H6/B6H6_HCl_TS1_ISO_fac_fac.gif
- molecules-1220861-supplementary/GIF/B6H6/B6H6_HCl_TS1_PT.gif
- molecules-1220861-supplementary/GIF/B6H6/B6H6_HCl_TS1_PT2nd.gif
- molecules-1220861-supplementary/GIF/B6H6/B6H6_HCl_TS6_CONC.gif
- molecules-1220861-supplementary/GIF/BH4/
- molecules-1220861-supplementary/GIF/BH4/BH4_HCl_TS1_ELIM.gif
- molecules-1220861-supplementary/GIF/BH4/BH4_HCl_TS1_PT.gif
- molecules-1220861-supplementary/GIF/BH4/BH4_HF_TS_CONC.gif
