# Supplementary material for: The Reaction of Hydrogen Halides with Tetrahydroborate Anion and Hexahydro-closo-hexaborate Dianion
Source: Molecules. 2021 Jun 20;26(12):3754. doi: 10.3390/molecules26123754 (PMC8235096; doi:10.3390/molecules26123754)
Supplement: Supplementary file 1 [file molecules-26-03754-s001.zip › molecules-1220861-supplementary/BH4_B6H6.xyz]

5
BH4-_M06_acn E = -27.3412831199 Ha, H° = -27.303045 Ha, G° = -27.326847 Ha
5        0.699291000      1.192082000     -0.902273000
1       -0.093952000      0.295908000     -1.173174000
1        1.236192000      0.949531000      0.173193000
1        0.098055000      2.258847000     -0.828825000
1        1.552044000      1.261922000     -1.780000000
2
HF_M06_acn E = -100.456676203 Ha, H° = -100.444026 Ha, G° = -100.463740 Ha
1       -0.100991000     -0.495763000      0.092209000
9       -0.336193000     -1.145898000      0.704907000
7
[BH4]-_HF_INT1_DHB_M06_acn E = -127.807749248 Ha, H° = -127.754902 Ha, G° = -127.786210 Ha
5        0.706141000      1.198806000     -0.895449000
1       -0.094171000      0.305512000     -1.190207000
1       -0.097536000     -0.486212000      0.083208000
9       -0.339648000     -1.155449000      0.713908000
1        1.244170000      0.958322000      0.176392000
1        0.088795000      2.250368000     -0.822945000
1        1.546694000      1.245281000     -1.778870000
7
[BH4]-_HF_TS1_CONC_M06_acn E = -127.756885989 Ha, H° = -127.754902 Ha, G° = -127.786210 Ha
5        1.450338000      1.839494000     -1.114258000
1        0.455061000     -0.107391000     -2.403671000
1        0.286450000     -0.212430000     -1.669831000
9        0.007830000     -0.310657000      0.338205000
1        2.064327000      1.522077000     -0.151600000
1        0.397626000      2.376420000     -1.005112000
1        1.950150000      1.743563000     -2.186999000
7
[BH3F]-_H2_M06_acn E = -127.816444883 Ha, H° = -127.767505 Ha, G° = -127.801425 Ha
5        0.510458000      0.656125000     -0.146373000
1       -1.155324000     -1.515276000     -2.506923000
1       -0.782194000     -1.010569000     -2.097511000
9        0.030911000     -0.437834000      0.716493000
1        1.114217000      1.473229000      0.542115000
1       -0.453764000      1.192925000     -0.685679000
1        1.260295000      0.192459000     -1.001147000
5
[BH3F]-_M06_acn E = -126.645295778 Ha, H° = -126.611137 Ha, G° = -126.637807 Ha
5        3.670849000      0.139946000     -0.276960000
1        3.330029000      0.920009000      0.608244000
1        3.145298000      0.458552000     -1.339103000
9        5.136122000      0.198259000     -0.428291000
1        3.345363000     -1.003984000      0.026501000
7
[BH3F]-_HF_INT2_DHB_trans_M06_acn E = -227.110990826 Ha, H° = -227.062121 Ha, G° = -227.096029 Ha
5        0.017802000      0.713569000     -0.355714000
1       -0.651155000     -0.316153000     -0.534268000
1       -0.630015000     -1.047304000      0.726314000
9       -0.736225000     -1.672367000      1.433508000
1        0.205369000      0.905843000      0.838044000
1       -0.604304000      1.642561000     -0.848944000
9        1.298224000      0.546761000     -1.035742000
7
[BH3F]-_HF_TS2_CONC_trans_M06_acn E = -227.075439501 Ha, H° = -227.031091 Ha, G° = -227.065279 Ha
5        1.002941000      1.129141000      0.244021000
1        1.046431000     -0.714467000      0.103133000
1        0.556300000     -0.793543000      0.715297000
9       -0.508238000     -1.093212000      2.035036000
1        1.392819000      1.229351000      1.362571000
1       -0.140180000      1.272994000     -0.049684000
9        1.916055000      1.257795000     -0.741218000
7
BH2F_H2_F-_trans_M06_acn E = -227.076739280 Ha, H° = -227.032134 Ha, G° = -227.069946 Ha
5        0.293048000      0.899677000     -0.361813000
1        0.409897000     -1.477249000     -0.633340000
1       -0.057431000     -1.467918000     -0.033881000
9       -1.341576000     -1.513243000      1.617181000
1        0.687542000      0.853014000      0.755852000
1       -0.853770000      0.920021000     -0.665086000
9        1.193080000      1.026487000     -1.332683000
7
[BH3F]-_HF_INT2_DHB_cis_M06_acn E = -227.110820657 Ha, H° = -227.062062 Ha, G° = -227.097379 Ha
5       -0.094015000      1.234025000     -0.070066000
1       -1.138652000      0.560760000     -0.078045000
1       -0.799183000     -0.661072000      0.604552000
9       -0.659267000     -1.524349000      0.975460000
9        0.867444000      0.612964000     -0.976944000
1       -0.390093000      2.351533000     -0.464046000
1        0.372061000      1.274689000      1.059604000
7
[BH3F]-_HF_TS2_CONC_cis_M06_acn E = -227.076336611 Ha, H° = -227.031911 Ha, G° = -227.065789 Ha
5        0.477369000      0.049158000      0.068246000
1       -1.198183000     -0.817526000     -0.054080000
1       -0.924029000     -1.442316000      0.325266000
9       -0.402949000     -2.988938000      1.126809000
9        1.239484000     -0.679774000     -0.763052000
1       -0.114588000      0.970368000     -0.397443000
1        0.660919000     -0.067994000      1.236057000
7
BH2F_H2_F-_cis_M06_acn E = -227.076808721 Ha, H° = -227.031956 Ha, G° = -227.068522 Ha
5        0.164703000      1.457837000     -0.123361000
1       -1.891576000      0.472342000     -0.297210000
1       -1.585835000     -0.124778000      0.065886000
9       -0.762376000     -1.733677000      1.019802000
9        0.863751000      0.681010000     -0.945570000
1       -0.443817000      2.359471000     -0.599299000
1        0.269661000      1.272313000      1.043456000
7
[BH2F2]-_H2_M06_acn E = -227.135390024 Ha, H° = -227.090864 Ha, G° = -227.127124 Ha
5        0.606505000      0.659210000     -0.286112000
1        2.011971000     -0.703524000     -4.273524000
1        1.785408000     -0.463527000     -3.602086000
9        0.286263000     -0.588421000     -0.934261000
1        1.073130000      0.429017000      0.824461000
1       -0.399020000      1.360627000     -0.242347000
9        1.605642000      1.312951000     -1.094282000
5
[BH2F2]-_M06_acn E = -225.964958161 Ha, H° = -225.935355 Ha, G° = -225.964472 Ha
5        3.671636000      0.092552000     -0.328298000
9        3.292201000      1.012399000      0.715787000
1        3.148104000      0.440552000     -1.381376000
9        5.104413000      0.170900000     -0.461544000
1        3.358182000     -1.045907000      0.003937000
7
[BH2F2]-_HF_INT_DHB3_trans_M06_acn E = -326.429199362 Ha, H° = -326.385044 Ha, G° = -326.422080 Ha
5        0.218754000      0.478907000     -0.239806000
1       -0.209014000     -0.685996000     -0.326313000
1       -1.412709000     -0.926211000      0.420314000
9       -2.198609000     -1.176190000      0.884345000
9        0.276450000      1.016184000     -1.563699000
1       -0.473231000      1.188794000      0.474599000
9        1.552191000      0.410857000      0.271699000
7
[BH2F2]-_HF_TS_CONC3_trans_M06_acn E = -326.396978251 Ha, H° = -326.357175 Ha, G° = -326.392768 Ha
5        0.492387000     -0.032445000      0.077046000
1       -0.380341000     -1.473408000     -0.466787000
1       -0.736263000     -1.668658000      0.236247000
9       -1.457036000     -2.103583000      1.541679000
9        0.933098000      0.215618000     -1.168564000
1       -0.404183000      0.599785000      0.517880000
9        1.397599000     -0.579091000      0.902036000
7
BHF2_H2_F-_trans_M06_acn E = -326.402127438 Ha, H° = -326.361873 Ha, G° = -326.400978 Ha
5        0.307486000      0.807850000     -0.295014000
1       -0.797962000     -1.318637000     -1.347511000
1       -1.074736000     -1.368787000     -0.643731000
9       -1.863344000     -1.531053000      1.331510000
9        0.733164000      1.043279000     -1.522314000
1       -0.731054000      1.210223000      0.082015000
9        1.122489000      0.142518000      0.499841000
7
[BH2F2]-_HF_INT3_DHB_cis_M06_acn E = -326.429568066 Ha, H° = -326.385222 Ha, G° = -326.421055 Ha
5        0.472769000      0.393896000     -0.811993000
1       -0.192291000     -0.604864000     -1.144634000
1       -0.861800000     -1.173885000     -0.022502000
9       -1.315104000     -1.562246000      0.713467000
1        1.036856000      0.858470000     -1.788447000
9       -0.403162000      1.361834000     -0.227010000
9        1.424255000      0.006103000      0.182911000
7
[BH2F2]-_HF_TS3_CONC_cis_M06_acn E = -326.397862831 Ha, H° = -326.358091 Ha, G° = -326.393212 Ha
5        0.516969000     -0.013434000      0.059763000
1       -0.402505000     -1.432893000     -0.466184000
1       -0.741785000     -1.673958000      0.224159000
9       -1.450059000     -2.211010000      1.548160000
1        0.864091000      0.120900000     -1.063576000
9       -0.443877000      0.774383000      0.560137000
9        1.355296000     -0.546809000      0.958087000
7
BHF2_H2_F-_cis_M06_acn E = -326.401930588 Ha, H° = -326.361749 Ha, G° = -326.400229 Ha
5        0.714835000      0.750805000     -0.752441000
1       -0.503393000     -1.218284000     -1.794020000
1       -0.768054000     -1.364801000     -1.098819000
9       -1.529758000     -1.769323000      0.848935000
1        1.026795000      0.869642000     -1.880828000
9       -0.338349000      1.374160000     -0.261073000
9        1.435496000      0.034210000      0.087796000
7
[BHF3]-_H2_M06_acn E = -326.464836686 Ha, H° = -326.425462 Ha, G° = -326.465147 Ha
5        0.572099000      0.689026000     -0.289888000
1        1.409983000     -0.325002000     -4.453910000
1        1.279107000     -0.163704000     -3.735153000
9        0.261364000     -0.567881000     -0.870656000
1        0.911510000      0.561089000      0.873239000
9        1.605809000      1.282458000     -1.059634000
9       -0.577895000      1.514020000     -0.396662000
5
[BHF3]-_M06_acn E = -325.294324440 Ha, H° = -325.269770 Ha, G° = -325.300960 Ha
5        3.677737000      0.055369000     -0.291424000
9        3.293807000      0.977659000      0.716982000
9        3.076589000      0.464231000     -1.508911000
9        5.085492000      0.145371000     -0.448030000
1        3.342260000     -1.078451000      0.002827000
7
[BHF3]-_HF_INT4_DHB_M06_acn E = -425.756857482 Ha, H° = -425.717720 Ha, G° = -425.756537 Ha
5        0.246984000      0.198446000     -0.413191000
1       -0.411935000     -0.805403000     -0.706316000
1       -1.128054000     -1.379051000      0.441015000
9       -1.575707000     -1.742900000      1.185780000
9        0.859034000      0.701760000     -1.575757000
9       -0.588328000      1.193461000      0.136632000
9        1.244452000     -0.126457000      0.529470000
7
[BHF3]-_HF_TS4_CONC_M06_acn E = -425.715355062 Ha, H° = -425.681056 Ha, G° = -425.718671 Ha
5        0.520701000     -0.003688000      0.075022000
1       -0.422857000     -1.465967000     -0.490452000
1       -0.739117000     -1.672158000      0.214140000
9       -1.442550000     -2.191756000      1.586587000
9        0.938883000      0.187845000     -1.171856000
9       -0.462199000      0.757094000      0.535977000
9        1.349846000     -0.573774000      0.938214000
7
BF3_H2_F-_M06_acn E = -425.718097731 Ha, H° = -425.682992 Ha, G° = -425.723406 Ha
5        0.491728000      0.564690000     -0.350046000
1       -0.753376000     -1.333459000     -1.316190000
1       -0.984148000     -1.476344000     -0.607107000
9       -1.702243000     -1.914749000      1.317308000
9        0.877815000      0.708839000     -1.596503000
9       -0.573259000      1.196440000      0.081278000
9        1.210947000     -0.155870000      0.476189000
7
[BF4]-_H2_M06_acn E = -425.792544577 Ha, H° = -425.758721 Ha, G° = -425.800545 Ha
5        0.546536000      0.737441000     -0.208438000
1        2.166473000     -0.765364000     -4.376491000
1        1.862862000     -0.707304000     -3.695333000
9        0.134352000     -0.401178000     -0.915263000
9        1.429655000      1.486253000     -0.999332000
9       -0.572678000      1.519817000      0.109872000
9        1.193869000      0.345254000      0.972032000
2
HCl_M06_acn E = -460.798623511 Ha, H° = -460.788748 Ha, G° = -460.809952 Ha
1       -2.636436000     -0.746320000      0.823960000
17      -3.779781000     -1.187485000      1.238881000
7
[BH4]-_HCl_INT1_DHB_M06_acn E = -488.148100981 Ha, H° = -488.098493 Ha, G° = -488.131418 Ha
5        1.305600000      1.389478000     -1.364985000
1        0.724072000      0.352570000     -1.704642000
1        0.036645000     -0.120931000     -0.363657000
17      -0.611374000     -0.663542000      0.655666000
1        2.093768000      1.133241000     -0.464055000
1        0.479273000      2.203870000     -0.975607000
1        1.899452000      1.816698000     -2.343753000
7
[BH4]-_HCl_TS1_PT_M06_acn E = -488.144010206 Ha, H° = -488.096631 Ha, G° = -488.127755 Ha
5        1.286525000      1.445635000     -1.316214000
1        0.659364000      0.354378000     -1.581300000
1        0.269057000      0.170584000     -0.677900000
17      -0.519703000     -0.483052000      0.538045000
1        2.133255000      1.225553000     -0.480768000
1        0.490137000      2.289657000     -0.975794000
1        1.749236000      1.647224000     -2.418248000
7
[(H2)BH3]_Cl-_INT1_H2_M06_acn E = -488.149385286 Ha, H° = -488.097710 Ha, G° = -488.130658 Ha
5        1.284045000      1.396035000     -1.274016000
1        0.690190000      0.280331000     -1.750467000
1        0.463564000      0.270686000     -0.941317000
17      -0.676780000     -0.714803000      0.758317000
1        2.120698000      1.130136000     -0.459931000
1        0.465195000      2.217453000     -0.977731000
1        1.701861000      1.490541000     -2.397712000		
7
[(H2)BH3]_Cl-_TS1_ELIM_M06_acn E = -488.133764694 Ha, H° = -488.086690 Ha, G° = -488.122295 Ha
5        0.587230000      0.220151000      0.251031000
1       -0.464836000     -1.838468000     -1.141712000
1       -0.706359000     -1.948501000     -0.435100000
17      -1.363880000     -2.030425000      2.142251000
1        1.237975000     -0.169880000      1.162803000
1       -0.429412000      0.800512000      0.444352000
1        0.995582000      0.101769000     -0.857194000
7
[BH3Cl]-_H2_M06_acn E = -488.168989365 Ha, H° = -488.120330 Ha, G° = -488.155679 Ha
5        1.128507000      1.444202000     -0.756743000
1       -0.150909000     -1.334333000     -3.143449000
1       -0.132394000     -1.027212000     -2.458692000
17      -0.033896000      0.108140000      0.119557000
1        2.139407000      1.509581000     -0.093260000
1        0.511977000      2.486403000     -0.761305000
1        1.339377000      1.030483000     -1.875503000
5
[BH3Cl]-_M06_acn E = -486.997488045 Ha, H° = -486.963695 Ha, G° = -486.991885 Ha
5        3.616631000      0.083187000     -0.131998000
1        3.369435000      0.551573000      0.956995000
1        3.350386000      0.849095000     -1.031758000
17       5.572582000     -0.195414000     -0.191436000
1        3.107797000     -1.004241000     -0.289120000
7
[BH3Cl]-_HCl_INT2_DHB_trans_M06_acn E = -947.802439804 Ha, H° = -947.757319 Ha, G° = -947.794960 Ha
5        0.469528000      0.681724000     -0.070166000
1        0.023934000     -0.384435000     -0.469143000
1       -0.981963000     -0.920593000      0.680734000
17      -1.799605000     -1.310443000      1.634316000
1        1.089009000      0.542736000      0.960091000
1       -0.402408000      1.515665000      0.021738000
17       1.722769000      1.276789000     -1.444768000
7
[BH3Cl]-_HCl_TS2_CONC_trans_M06_acn E = -947.786583007 Ha, H° = -947.743653 Ha, G° = -947.780851 Ha
5        0.475305000      0.035131000      0.091530000
1       -0.026740000     -1.530800000     -0.587958000
1       -0.484015000     -1.605584000      0.034913000
17      -1.969384000     -2.161983000      1.790128000
1        1.013103000     -0.352213000      1.070943000
1       -0.569507000      0.588320000      0.107089000
17       1.543478000      0.388924000     -1.318677000
7
[BH2Cl2]-_H2_M06_acn E = -947.823916617 Ha, H° = -947.780759 Ha, G° = -947.820199 Ha
5        0.568150000      0.695292000     -0.205754000
1        1.990349000     -0.694146000     -4.217190000
1        1.793065000     -0.431463000     -3.542498000
17       0.059139000     -0.967092000     -1.020752000
1        1.072776000      0.451418000      0.854746000
1       -0.400225000      1.402287000     -0.167299000
17       1.886645000      1.550037000     -1.309404000
7
[BH3Cl]-_HCl_INT2_DHB_cis_M06_acn E = -947.803555504 Ha, H° = -947.758393 Ha, G° = -947.795717 Ha
5        0.295701000      0.915480000     -1.344076000
1       -0.128663000     -0.201753000     -1.591218000
1       -1.051663000     -0.622074000     -0.300755000
17      -1.803308000     -1.148086000      0.641154000
1       -0.554666000      1.628002000     -0.862252000
1        0.814070000      1.395024000     -2.324759000
17       1.691077000      0.685103000      0.012369000
7
[BH3Cl]-_HCl_TS2_PT_cis_M06_acn E = -947.793210742 Ha, H° = -947.749340 Ha, G° = -947.784086 Ha
5        1.274870000      1.447235000     -1.293494000
1        0.826808000      0.232117000     -1.508529000
1        0.308802000      0.226357000     -0.776826000
17      -0.770011000     -0.454538000      0.456290000
1        0.440992000      2.199135000     -0.890591000
1        1.635881000      1.614691000     -2.422867000
17       2.721719000      1.288502000     -0.109919000
[(H2)BH2Cl]_Cl-_INT2_H2_cis_M06_acn E = -947.793552229 Ha, H° = -947.747596 Ha, G° = -947.783231 Ha
5        0.313706000      0.898717000     -1.214491000
1       -0.090964000     -0.343991000     -1.521055000
1       -0.582438000     -0.252219000     -0.830250000
17      -1.839932000     -1.064271000      0.558877000
1       -0.548209000      1.617191000     -0.816236000
1        0.648708000      1.059459000     -2.349785000
17       1.746072000      0.730722000     -0.039931000	
7
[(H2)BH2Cl]_Cl-_cis_TS_ELIM_M06_acn E = -947.787704765 Ha, H° = -947.744583 Ha, G° = -947.781288 Ha
5        0.565781000      0.040233000      0.037318000
1       -0.167897000     -1.516236000     -0.591475000
1       -0.572353000     -1.564586000      0.065224000
17      -2.026845000     -2.257695000      1.924031000
1       -0.368939000      0.548420000      0.551958000
1        0.833125000      0.198060000     -1.104534000
17       1.897290000     -0.495161000      1.109658000
7
BH2Cl_H2_Cl-_cis_M06_acn E = -947.789052701 Ha, H° = -947.745976 Ha, G° = -947.786422 Ha
5        0.661094000      1.318444000     -1.212037000
1       -0.255776000     -0.726407000     -2.203128000
1       -0.641976000     -0.802697000     -1.556962000
17      -2.110819000     -1.155396000      0.731717000
1       -0.371587000      1.642583000     -0.740626000
1        0.947277000      1.457807000     -2.349202000
17       1.894666000      0.677696000     -0.130401000
5
[BH2Cl2]-_M06_acn E = -946.652610534 Ha, H° = -946.624282 Ha, G° = -946.656329 Ha
5        3.569812000     -0.003948000     -0.413886000
17       3.038586000      1.214630000      0.972025000
1        3.069215000      0.360004000     -1.441603000
17       5.477318000      0.079903000     -0.617568000
1        3.281200000     -1.114516000     -0.063917000
7
[BH2Cl2]-_HCl_INT3_DHB_trans_M06_acn E = -1407.45708427 Ha, H° = -1407.417375 Ha, G° = -1407.458761 Ha
5        0.155099000      0.534250000     -0.418499000
1       -0.264579000     -0.554391000     -0.737393000
1       -1.487249000     -1.036274000      0.299529000
17      -2.426957000     -1.430706000      1.121249000
1       -0.691488000      1.338147000     -0.143799000
17       1.187167000      1.189091000     -1.880093000
17       1.279482000      0.292149000      1.109223000
7
[BH2Cl2]-_HCl_TS3_CONC_trans_M06_acn E = -1407.43183269 Ha, H° = -1407.394956 Ha, G° = -1407.434663 Ha
5        0.523818000      0.015166000      0.105310000
1        0.055618000     -1.557298000     -0.381598000
1       -0.547929000     -1.627363000      0.123679000
17      -2.192059000     -2.185116000      1.446805000
1       -0.519609000      0.529050000      0.291979000
17       1.351791000      0.338106000     -1.454498000
17       1.564101000     -0.333325000      1.517939000
7
BHCl2_H2_Cl-_trans_M06_acn E = -1407.44008878 Ha, H° = -1407.403046 Ha, G° = -1407.447897 Ha
5        0.430352000      0.838148000     -0.381968000
1       -0.057759000     -1.855576000     -1.280650000
1       -0.632202000     -1.792557000     -0.796095000
17      -2.749497000     -1.740350000      1.051294000
1       -0.733378000      0.943940000     -0.248766000
17       1.172010000      1.167761000     -1.933310000
17       1.432625000      0.378827000      0.976819000
7
[BH2Cl2]-_HCl_INT3_DHB_cis_M06_acn E = -1407.45815824 Ha, H° = -1407.418415 Ha, G° = -1407.459210 Ha
5        0.560328000      0.382039000     -1.128592000
1       -0.095913000     -0.610076000     -1.344546000
1       -0.906756000     -1.257263000     -0.053625000
17      -1.603960000     -1.865627000      0.870802000
1        1.102046000      0.814042000     -2.105612000
17       1.886253000     -0.056988000      0.173984000
17      -0.603438000      1.721639000     -0.422177000
7
[BH2Cl2]-_HCl_TS3_CONC_cis_M06_acn E = -1407.43282143 Ha, H° = -1407.396074 Ha, G° = -1407.435613 Ha
5        0.549269000      0.020217000      0.022517000
1       -0.336468000     -1.344974000     -0.482730000
1       -0.666991000     -1.580477000      0.193769000
17      -1.769794000     -2.575808000      1.810132000
1        0.870271000      0.065683000     -1.112911000
17       1.740581000     -0.585558000      1.206982000
17      -0.668124000      1.193941000      0.597458000
7
BHCl2_H2_Cl-_cis_M06_acn E = -1407.44001082 Ha, H° = -1407.402868 Ha, G° = -1407.447239 Ha
5        0.916874000      0.957624000     -1.057426000
1       -0.314903000     -1.287106000     -2.165586000
1       -0.618257000     -1.487893000     -1.504332000
17      -1.838228000     -2.274667000      0.838844000
1        1.203416000      0.893338000     -2.196530000
17       1.944009000      0.211943000      0.146505000
17      -0.515324000      1.830762000     -0.559535000
7
[BHCl3]-_H2_M06_acn E = -1407.47551091 Ha, H° = -1407.438607 Ha, G° = -1407.481260 Ha
5        0.544989000      0.681511000     -0.265978000
1        2.146091000     -0.893008000     -4.125803000
1        2.053953000     -0.392260000     -3.575112000
17      -0.181566000     -0.846399000     -1.100100000
1        1.202616000      0.353014000      0.672006000
17       1.625524000      1.613826000     -1.501448000
17      -0.857929000      1.808127000      0.305606000
5
[BHCl3]-_M06_acn E = -1406.30423502 Ha, H° = -1406.282198 Ha, G° = -1406.317667 Ha
5        3.826319000      0.126305000      0.078020000
1        3.580785000      0.115874000      1.244310000
17       5.670277000     -0.176646000     -0.185921000
17       3.360009000      1.801692000     -0.654678000
17       2.840371000     -1.228213000     -0.791113000
7
[BHCl3]-_HCl_INT4_DHB_M06_acn E = -1867.10851409 Ha, H° = -1867.074941 Ha, G° = -1867.119528 Ha
5        0.290166000      0.234136000     -0.508649000
1       -0.365873000     -0.741653000     -0.751585000
1       -1.222004000     -1.480175000      0.538409000
17      -1.871186000     -2.072094000      1.503004000
17       1.598191000     -0.195610000      0.774406000
17      -0.831701000      1.588962000      0.159829000
17       1.114282000      0.808745000     -2.095227000
7
[BHCl3]-_HCl_TS4_CONC_M06_acn E = -1867.07336513 Ha, H° = -1867.043258 Ha, G° = -1867.086002 Ha
5        0.569070000      0.036764000     -0.007925000
1       -0.375617000     -1.352149000     -0.390359000
1       -0.731479000     -1.642386000      0.260412000
17      -1.769007000     -2.593699000      1.799502000
17       1.730758000     -0.600595000      1.176529000
17      -0.666793000      1.180837000      0.561988000
17       1.113828000      0.185784000     -1.702632000
7
BCl3_H2_Cl-_M06_acn E = -1867.08480486 Ha, H° = -1867.054102 Ha, G° = -1867.102028 Ha
5        0.707153000      0.798062000     -0.466102000
1       -0.867491000     -1.477136000     -1.447088000
1       -1.105240000     -1.645975000     -0.751184000
17      -2.139774000     -2.490129000      1.697827000
17       1.652807000     -0.090395000      0.702433000
17      -0.733980000      1.647809000      0.035495000
17       1.218956000      0.859040000     -2.136585000
7
[BCl4]-_H2_M06_acn E = -1867.12232737 Ha, H° = -1867.092465 Ha, G° = -1867.137564 Ha
5        0.858826000      0.528258000     -0.297683000
1        1.291963000     -0.154203000     -4.180759000
1        1.174484000     -0.266664000     -3.448302000
17       0.773198000     -1.287241000     -0.742039000
17       2.517642000      1.217537000     -0.814476000
17      -0.505775000      1.452522000     -1.179743000
17       0.650731000      0.724710000      1.550050000
2
HBr_M06_acn E = -2574.62188865 Ha, H° = -2574.612645 Ha, G° = -2574.635180 Ha
1        0.714604000      0.196318000     -0.046076000
35      -0.540289000     -0.433443000      0.213373000
7
[BH4]-_HBr_INT1_DHB_M06_acn E = -2601.97057630 Ha, H° = -2601.921542 Ha, G° = -2601.956291 Ha
5        2.261376000      1.777047000     -0.822055000
1        2.366812000      0.709898000     -0.212440000
1        0.725048000      0.201559000     -0.048235000
35      -0.550733000     -0.438684000      0.215532000
1        3.381584000      2.250111000     -0.965259000
1        1.557600000      2.541356000     -0.172818000
1        1.746383000      1.568063000     -1.913428000
7
[BH4]-_HBr_TS1_PT_M06_acn E = -2601.96382851 Ha, H° = -2601.916998 Ha, G° = -2601.949787 Ha
5        1.356595000      1.473150000     -1.243412000
1        1.322660000      0.345980000     -0.608740000
1        0.359405000      0.176007000     -0.590112000
35      -1.200131000     -0.586286000     -0.289641000
1        2.557735000      1.638061000     -1.211107000
1        0.745054000      2.299981000     -0.609805000
1        0.926552000      1.303086000     -2.359363000
7
[(H2)BH3]_Br-_INT1_H2_M06_acn E = -2601.96676798 Ha, H° = -2601.915327 Ha, G° = -2601.949215 Ha
5        2.134626000      1.761330000     -0.820017000
1        2.270186000      0.608125000     -0.145172000
1        1.428686000      0.622852000     -0.229133000
35      -0.567835000     -0.441318000      0.194741000
1        3.334235000      1.828586000     -0.743913000
1        1.553163000      2.575271000     -0.161248000
1        1.721331000      1.559230000     -1.925829000		
7
[(H2)BH3]_Br-_TS1_ELIM_M06_acn E = -2601.94994791 Ha, H° = -2601.902581 Ha, G° = -2601.938794 Ha
5        0.601618000      0.208309000      0.211385000
1       -0.517837000     -1.688585000     -1.109223000
1       -0.744835000     -1.860181000     -0.407088000
35      -1.336568000     -2.239876000      2.242093000
1        1.143896000     -0.130546000      1.208839000
1       -0.413138000      0.822436000      0.259965000
1        1.123164000      0.023602000     -0.839541000
7
[BH3Br]-_H2_M06_acn E = -2601.98878675 Ha, H° = -2601.940412 Ha, G° = -2601.976028 Ha
5        1.432637000      1.708204000     -1.165822000
1       -0.363696000     -0.363159000     -3.510252000
1       -0.187466000     -0.237956000     -2.790381000
35       0.449850000      0.238486000      0.019500000
1        2.062804000      2.396796000     -0.395540000
1        0.555223000      2.320772000     -1.732532000
1        2.142641000      1.097650000     -1.933553000
5
[BH3Br]-_M06_acn E = -2600.81675340 Ha, H° = -2600.783302 Ha, G° = -2600.812817 Ha
5        3.591365000      0.085088000     -0.131697000
1        3.362033000      0.556222000      0.959479000
1        3.341368000      0.854444000     -1.032744000
35       5.693266000     -0.243038000     -0.198938000
1        3.073395000     -0.997828000     -0.288090000
7
[BH3Br]-_HBr_INT2_DHB_trans_M06_acn E = -5175.44517163 Ha, H° = -5175.400968 Ha, G° = -5175.441649 Ha
5        0.255485000      0.877818000     -0.302726000
1        0.213368000     -0.339978000     -0.360035000
1       -0.818848000     -0.815530000      0.932260000
35      -1.677426000     -1.309443000      1.988372000
1        0.699671000      1.264727000      0.753995000
1       -0.811685000      1.377845000     -0.576109000
35       1.618775000      1.463826000     -1.804755000
7
[BH3Br]-_HBr_TS2_CONC_trans_M06_acn E = -5175.42289743 Ha, H° = -5175.380691 Ha, G° = -5175.420627 Ha
5        1.015610000      1.192017000      0.230169000
1        1.071706000     -0.730629000      0.141365000
1        0.569211000     -0.809347000      0.724940000
35      -1.044339000     -1.304649000      2.580596000
1        1.453028000      1.271733000      1.323309000
1       -0.129283000      1.294070000     -0.036420000
35       2.274378000      1.429032000     -1.234669000
7
BH2Br_Br-_H2_M06_acn E = -5175.42304054 Ha, H° = -5175.380242 Ha, G° = -5175.423243 Ha
5        0.422198000      1.107685000     -0.458167000
1        0.624614000     -1.247610000     -0.463058000
1        0.035978000     -1.336217000      0.010803000
35      -2.073737000     -1.898688000      1.671079000
1       -0.752874000      1.086510000     -0.366378000
1        1.021556000      0.909631000     -1.455737000
35       1.426820000      1.659676000      1.075724000
7
[BH3Br]-_HBr_INT2_DHB_cis_M06_acn E = -5175.44601001 Ha, H° = -5175.401669 Ha, G° = -5175.441809 Ha
5        0.666538000      0.704742000     -1.782737000
1        0.693503000     -0.508562000     -1.690701000
1       -0.525926000     -0.872788000     -0.422493000
35      -1.461091000     -1.509957000      0.475175000
1       -0.462740000      1.138518000     -1.773616000
1        1.319313000      1.091808000     -2.723058000
35       1.599964000      1.440153000     -0.032095000
7
[BH3Br]-_HBr_TS2_PT_cis_M06_acn E = -5175.42265509 Ha, H° = -5175.380383 Ha, G° = -5175.421069 Ha
5        0.220279000      1.237809000     -0.240255000
1        0.355264000     -0.680744000     -0.037162000
1       -0.264303000     -0.742460000      0.419148000
35      -2.242101000     -1.475661000      1.875167000
1       -0.951473000      1.352064000     -0.167061000
1        0.798355000      1.013688000     -1.246686000
35       1.269382000      1.928881000      1.233726000
7
BH2Br_H2_Br-_cis_M06_acn E = -5175.42305770 Ha, H° = -5175.380212 Ha, G° = -5175.422856 Ha
5        0.705934000      1.046195000     -1.678653000
1        0.894306000     -1.313700000     -1.569283000
1        0.301591000     -1.383166000     -1.097142000
35      -1.826724000     -1.864588000      0.547460000
1       -0.470527000      1.040120000     -1.603417000
1        1.316698000      0.794490000     -2.657034000
35       1.692849000      1.661466000     -0.157381000
7
[BH2Br2]-_H2_M06_acn E = -5175.46189198 Ha, H° = -5175.419244 Ha, G° = -5175.460865 Ha
5        0.550322000      0.727860000     -0.146007000
1        2.031029000     -0.727337000     -4.291687000
1        1.773482000     -0.543066000     -3.610381000
35       0.017210000     -1.045954000     -1.086140000
1        1.059073000      0.445301000      0.900814000
1       -0.427519000      1.417256000     -0.090478000
35       1.966302000      1.732273000     -1.284272000
5
[BH2Br2]-_M06_acn E = -5174.29044575 Ha, H° = -5174.262698 Ha, G° = -5174.297422 Ha
5        3.538940000     -0.032871000     -0.439910000
35       2.946516000      1.280288000      1.054761000
1        3.041805000      0.336090000     -1.465488000
35       5.600456000      0.045193000     -0.674156000
1        3.255607000     -1.141491000     -0.085577000
7
[BH2Br2]-_HBr_INT3_DHB_trans_M06_acn E = -7748.91859897 Ha, H° = -7748.880090 Ha, G° = -7748.925646 Ha
5        0.058079000      0.479928000     -0.575561000
1       -0.000959000     -0.723991000     -0.580255000
1       -1.222436000     -1.243553000      0.616698000
35      -2.209848000     -1.865475000      1.463477000
1       -0.996329000      1.046018000     -0.623052000
35       1.179008000      1.034157000     -2.217670000
35       1.005845000      1.039154000      1.176853000
7
[BH2Br2]-_HBr_TS3_CONC_trans_M06_acn E = -7748.88657506 Ha, H° = -7748.850740 Ha, G° = -7748.895090 Ha
5        1.100577000      1.191208000      0.297215000
1        1.154157000     -0.635363000      0.426642000
1        0.509192000     -0.826848000      0.838965000
35      -1.334192000     -1.547439000      2.039677000
1       -0.070337000      1.300477000      0.327402000
35       1.986736000      1.232670000     -1.429500000
35       2.119895000      1.674125000      1.867945000
7
[BHBr3]-_H2_trans_M06_acn E = -7748.93151282 Ha, H° = -7748.895291 Ha, G° = -7748.940274 Ha
5       -0.595074000      0.660758000     -0.184072000
1        1.441790000     -2.826135000     -0.280457000
1        1.057696000     -2.180457000     -0.263954000
35      -1.832021000     -0.878775000      0.353004000
1       -1.213282000      1.676705000     -0.170516000
35       0.130168000      0.346701000     -2.071097000
35       0.955474000      0.802962000      1.143726000
7
[BH2Br2]-_HBr_INT3_DHB_cis_M06_acn E = -7748.91973728 Ha, H° = -7748.881366 Ha, G° = -7748.928045 Ha
5        0.911375000      0.217543000     -1.146844000
1        0.778071000     -0.971156000     -1.009105000
1       -0.358393000     -1.402610000      0.372634000
35      -1.100932000     -2.206054000      1.307033000
1        1.622603000      0.543016000     -2.051599000
35       1.710581000      0.960455000      0.611246000
35      -0.967839000      1.021343000     -1.471086000
7
[BH2Br2]-_HBr_TS3_CONC_cis_M06_acn E = -7748.88648157 Ha, H° = -7748.850823 Ha, G° = -7748.894515 Ha
5        0.225330000      1.232406000     -0.258680000
1        0.039787000     -0.564467000     -0.096555000
1       -0.429537000     -0.790115000      0.496289000
35      -1.747667000     -1.712406000      2.144140000
1        0.924789000      0.927596000     -1.158541000
35       1.049585000      1.760733000      1.405719000
35      -1.562719000      1.846705000     -0.652654000
7
BHBr2_H2_Br-_cis_M06_acn E = -7748.89077430 Ha, H° = -7748.854233 Ha, G° = -7748.902590 Ha
5        1.014578000      0.907625000     -1.334301000
1        0.870458000     -1.756999000     -1.411287000
1        0.439757000     -1.911785000     -0.807116000
35      -1.095661000     -2.837173000      1.338843000
1        1.700762000      0.475714000     -2.187817000
35       1.743322000      1.206017000      0.395271000
35      -0.787962000      1.370611000     -1.727646000
7
[BHBr3]-_H2_M06_acn E = -7748.93064497 Ha, H° = -7748.894501 Ha, G° = -7748.940772 Ha
5        0.580827000      0.703174000     -0.194087000
1        2.135348000     -0.800540000     -4.286667000
1        1.845275000     -0.593856000     -3.625461000
35      -0.017759000     -0.997809000     -1.162507000
1        1.101458000      0.402606000      0.832199000
35       1.926377000      1.722511000     -1.350409000
35      -1.037849000      1.888724000      0.196102000
5
[BHBr3]-_M06_acn E = -7747.75924544 Ha, H° = -7747.737963 Ha, G° = -7747.777454 Ha
5        3.824623000      0.119054000      0.110612000
1        3.566471000      0.126681000      1.271723000
35       5.827689000     -0.220724000     -0.127283000
35       3.327429000      1.931063000     -0.696934000
35       2.753546000     -1.365177000     -0.802401000
7
[BHBr3]-_HBr_INT4_DHB_M06_acn E = -10322.3875615 Ha, H° = -10322.355396 Ha, G° = -10322.405974 Ha
5        0.486922000      0.441643000      0.170055000
1        0.423062000     -0.506957000      0.896131000
1       -0.904053000     -1.721975000      0.464842000
35      -1.776802000     -2.863859000      0.463024000
35       0.894558000     -0.211911000     -1.721153000
35       1.971876000      1.662568000      0.839776000
35      -1.309921000      1.412137000      0.206003000
7
[BHBr3]-_HBr_TS4_CONC_M06_acn E = -10322.3460669 Ha, H° = -10322.317169 Ha, G° = -10322.365590 Ha
5        1.106841000      1.295405000      0.296916000
1        0.914799000     -0.182898000      1.369863000
1        0.380023000     -0.758823000      1.246950000
35      -1.088116000     -2.407399000      0.960073000
35       1.528058000      0.438553000     -1.379405000
35       2.570427000      1.976685000      1.374264000
35      -0.636388000      2.091733000      0.517484000
7
BBr3_H2_Br-_M06_acn E = -10322.3537009 Ha, H° = -10322.323820 Ha, G° = -10322.376410 Ha
5        0.672868000      1.039031000     -0.228727000
1        0.299303000     -0.936372000      1.841707000
1       -0.139973000     -1.418329000      1.456557000
35      -1.780245000     -3.360741000      0.246981000
35       0.924544000     -0.231754000     -1.614471000
35       2.141521000      1.553526000      0.879065000
35      -1.034771000      1.840483000      0.040936000
7
[BBr4]-_H2_M06_acn E = -10322.3930441 Ha, H° = -10322.363851 Ha, G° = -10322.413691 Ha
5        0.626025000      0.674522000     -0.202406000
1        1.918449000     -0.669223000     -4.397015000
1        1.710281000     -0.485944000     -3.699336000
35       0.194831000     -1.123964000     -1.047547000
35       2.106453000      1.581468000     -1.259962000
35      -1.033863000      1.845834000     -0.220416000
35       1.238892000      0.392226000      1.713729000
12
[B6H6]2-_M06_acn E = -152.929889855 Ha, H° = -152.845963 Ha, G° = -152.879192 Ha
5        1.218442000     -0.002599000      0.112491000
1        2.418507000     -0.012102000      0.115197000
5        0.012376000      1.222906000      0.151577000
5       -0.000493000     -0.034082000      1.325378000
5        0.005307000      0.049161000     -1.105522000
5       -1.213638000      0.017698000      0.107396000
5       -0.007594000     -1.207816000      0.068309000
1       -2.413704000      0.027354000      0.105059000
1        0.007879000      0.087931000     -2.304939000
1       -0.016678000     -2.407221000      0.029693000
1       -0.003074000     -0.072835000      2.524789000
1        0.021555000      2.422294000      0.190299000
11
[B6H5]-_M06_acn E = -152.145398235 Ha, H° = -152.071166 Ha, G° = -152.105004 Ha
5        1.016915000     -0.000630000      0.112002000
5        0.017165000      1.284429000      0.152647000
5        0.003968000     -0.035126000      1.386923000
5        0.009830000      0.050226000     -1.167034000
5       -1.116609000      0.016540000      0.107696000
5       -0.003346000     -1.269451000      0.067243000
1       -2.307248000      0.026377000      0.105247000
1        0.003086000      0.090017000     -2.350141000
1       -0.022368000     -2.452427000      0.027590000
1       -0.008249000     -0.074723000      2.569993000
1        0.017234000      2.467559000      0.192363000
11
[B6H5]3-_M06_acn E = -152.334759713 Ha, H° = -152.261635 Ha, G° = -152.294692 Ha
5        1.205595000     -0.006867000      0.112778000
1        2.413850000      0.001212000      0.115726000
5        0.012587000      1.242294000      0.152524000
5       -0.000364000     -0.040507000      1.313068000
5        0.005191000      0.043943000     -1.093299000
5       -1.200853000      0.013577000      0.107284000
5       -0.008434000     -1.289239000      0.064351000
1       -2.408765000      0.040395000      0.105756000
1        0.007993000      0.099434000     -2.299977000
1       -0.002956000     -0.060032000      2.521156000
1        0.021719000      2.453700000      0.190667000
14
[B6H6]2-_HCl_INT1_HB3_M06_acn E = -613.740742245 Ha, H° = -613.645741 Ha, G° = -613.686273 Ha
5        2.246627000      0.058894000     -0.009885000
1        3.305546000     -0.327886000      0.397228000
5        1.549030000      1.596995000     -0.334723000
5        0.762821000      0.503845000      0.731215000
5        1.578976000      0.390512000     -1.559212000
5        0.089793000      0.836632000     -0.827972000
5        0.792439000     -0.710853000     -0.501506000
1       -0.972577000      1.219254000     -1.230778000
1        1.974528000      0.332407000     -2.688881000
1        0.419732000     -1.846966000     -0.582870000
1        0.363606000      0.559331000      1.859743000
1        1.917099000      2.734355000     -0.251353000
1       -1.227855000     -0.468956000      0.440396000
17      -2.412421000     -0.925201000      0.866767000
14
[B6H6]2-_HCl_TS1_PT_M06_acn E = -613.737670882 Ha, H° = -613.646235 Ha, G° = -613.685145 Ha 
5        0.806659000     -0.227383000      0.377412000
1        1.855951000     -0.624801000      0.792545000
5        0.107015000      1.306460000      0.052991000
5       -0.662135000      0.223705000      1.134751000
5        0.133754000      0.099866000     -1.167369000
5       -1.351276000      0.557045000     -0.445088000
5       -0.635385000     -1.011123000     -0.113755000
1       -2.399102000      0.952491000     -0.858040000
1        0.506269000      0.031713000     -2.302019000
1       -0.982989000     -2.149617000     -0.200164000
1       -1.036097000      0.290305000      2.266246000
1        0.453453000      2.447990000      0.140743000
1       -2.255126000     -0.599602000      0.679545000
17      -3.613968000     -1.117259000      1.163722000
14
Cl-[facHB6H6]-_INT1_PT_M06_acn E = -613.758568567 Ha, H° = -613.661597 Ha, G° = -613.702754 Ha 
5        2.289547000      0.072968000     -0.030368000
1        3.321177000     -0.343273000      0.394058000
5        1.604177000      1.610709000     -0.352616000
5        0.862686000      0.558345000      0.761649000
5        1.620753000      0.408460000     -1.573019000
5        0.145492000      0.915835000     -0.890024000
5        0.881991000     -0.731952000     -0.547683000
1       -0.909899000      1.295587000     -1.277700000
1        1.976327000      0.330138000     -2.706515000
1        0.495334000     -1.851120000     -0.623218000
1        0.460038000      0.612952000      1.876433000
1        1.942636000      2.747744000     -0.252763000
1       -0.223728000     -0.071733000      0.077026000
17      -2.659055000     -1.063098000      0.958976000

Cl-[facHB6H6]-_TS1_ISO_fac-apx_M06_acn E = -613.721675434 Ha, H° = -613.628703 Ha, G° = -613.670787 Ha 
5        0.883155000     -0.221234000      0.303466000
1        1.920641000     -0.760200000      0.528721000
5        0.311163000      1.375363000     -0.101517000
5       -0.281785000      0.611704000      1.294892000
5       -0.070399000      0.051875000     -1.087215000
5       -1.318874000      0.768455000     -0.075076000
5       -0.712848000     -0.749567000      0.322432000
1       -2.400132000      1.217819000     -0.286664000
1       -0.024280000     -0.240920000     -2.241819000
1       -1.112207000     -1.880539000      0.570547000
1       -0.366677000      0.860680000      2.457827000
1        0.808159000      2.440717000     -0.309220000
1       -1.878175000     -1.181158000      0.092406000
17      -3.908723000     -2.027126000     -0.488511000
14
Cl-[(H2)B6H5]-_INT1_H2_M06_acn E = -613.726118185 Ha, H° = -613.629846 Ha, G° = -613.671327 Ha 
5        1.935882000      0.207000000     -0.233310000
1        2.848484000     -0.459781000      0.146550000
5        1.659370000      1.844247000     -0.620020000
5        0.631798000      1.056244000      0.527628000
5        1.290370000      0.627436000     -1.793776000
5        0.032810000      1.542979000     -1.031257000
5        0.308356000     -0.095382000     -0.644452000
1       -0.906069000      2.172658000     -1.410404000
1        1.592053000      0.383787000     -2.920409000
1       -0.264909000     -1.175841000     -0.982226000
1        0.281068000      1.232724000      1.653076000
1        2.342244000      2.824535000     -0.606913000
1       -0.584073000     -0.964100000     -0.157162000
17      -2.025543000     -1.866819000      1.246361000
14
Cl-[(H2)B6H5]-_TS1_ELIM_M06_acn E = -613.686797759 Ha, H° = -613.595240 Ha, G° = -613.640085 Ha 
5        2.142708000      0.210465000      0.550096000
1        3.060803000     -0.435055000      0.933842000
5        1.845452000      1.830960000      0.094405000
5        0.871111000      1.192280000      1.338392000
5        1.475197000      0.631901000     -1.050018000
5        0.191480000      1.593435000     -0.266892000
5        0.552412000      0.062594000      0.188540000
1       -0.723858000      2.244107000     -0.648657000
1        1.750203000      0.356875000     -2.171194000
1       -0.176182000     -1.847883000     -0.920700000
1        0.591076000      1.457764000      2.459984000
1        2.543826000      2.796257000      0.063178000
1       -0.603550000     -1.908275000     -0.296744000
17      -1.737398000     -1.680345000      1.996800000
14
1-[B6H5Cl]2-_H2_M06_acn E = -613.752055269 Ha, H° = -613.659204 Ha, G° = -613.702722 Ha 
5        1.852200000      0.214840000      0.352616000
1        2.802755000     -0.146539000      0.984793000
5        1.538254000      1.423896000     -0.826206000
5        0.583782000      1.360743000      0.599917000
5        1.165998000     -0.216117000     -1.173238000
5       -0.102957000      0.930516000     -0.925875000
5        0.220511000     -0.265623000      0.243253000
1       -1.068751000      1.271240000     -1.546983000
1        1.439224000     -1.000335000     -2.037061000
1       -2.007890000     -1.882211000     -2.512955000
1        0.291662000      2.124048000      1.475467000
1        2.196385000      2.268177000     -1.362123000
1       -1.511144000     -1.471184000     -2.128802000
17      -0.804036000     -1.579647000      1.080506000
12
1-[B6H5Cl]2-_M06_acn E = -612.579932267 Ha, H° = -612.501739 Ha, G° = -612.538837 Ha
5        2.494220000      0.508825000      0.384488000
1        3.689194000      0.429996000      0.365124000
5        1.318643000      1.615222000     -0.199983000
5        1.333857000      1.196348000      1.464600000
5        1.215296000     -0.041943000     -0.638529000
5        0.054626000      0.646303000      0.440685000
5        1.230596000     -0.443823000      1.016316000
1       -1.141435000      0.700535000      0.474377000
1        1.157448000     -0.660252000     -1.662828000
1        1.391508000      1.792028000      2.502112000
1        1.362087000      2.644494000     -0.810262000
17       1.161818000     -2.045482000      1.966964000
11
cis_1-[B6H4Cl]-_M06_acn E = -611.787757310 Ha, H° = -611.719623 Ha, G° = -611.757303 Ha
5       -0.949026000     -0.900347000      0.497196000
5       -2.212766000     -0.010073000      0.004378000
5       -0.941591000     -0.622882000     -1.113927000
5       -0.943252000      0.610677000      1.120530000
5       -0.936942000      0.986195000     -0.544555000
5        0.316734000      0.006477000     -0.002829000
1       -0.984763000      2.026178000     -1.119973000
1       -0.932313000      1.192858000      2.150504000
1       -0.929229000     -1.186296000     -2.154249000
1       -3.394156000      0.027629000     -0.017128000
17       2.122816000     -0.012508000      0.009604000
11
cis_1-[B6H4Cl]3-_M06_acn E = -611.989934715 Ha, H° = -611.922743 Ha, G° =  -611.959872 Ha
5       -0.947832000     -1.137247000      0.627260000
5       -2.148051000     -0.000342000     -0.000886000
5       -0.953580000     -0.590159000     -1.059777000
5       -0.955321000      0.580253000      1.065655000
5       -0.951644000      1.085727000     -0.597459000
5        0.211914000     -0.013069000      0.008032000
1       -0.914286000      2.142587000     -1.184246000
1       -0.942275000      1.180258000      2.110491000
1       -0.937352000     -1.161152000     -2.120392000
1       -3.353234000      0.007044000     -0.006221000
17       2.107173000      0.024007000     -0.012906000
11
trans_1-[B6H4Cl]-_M06_acn E = -611.782557050 Ha, H° = -611.714003 Ha, G° = -611.751786 Ha
5       -0.955363000     -1.114480000      0.614938000
1       -0.936479000     -2.149788000      1.187856000
5       -1.974717000     -0.000295000     -0.000750000
5       -0.954214000     -0.615229000     -1.114495000
5       -0.956077000      0.614992000      1.114191000
5       -0.954926000      1.114214000     -0.615280000
5        0.167083000      0.000105000      0.000650000
1       -0.935732000      2.149589000     -1.188063000
1       -0.937716000      1.187833000      2.149552000
1       -0.934490000     -1.188088000     -2.149819000
17       2.004860000      0.000537000      0.002238000
11
trans_1-[B6H4Cl]3-_M06_acn E = -611.990553333 Ha, H° = -611.923390 Ha, G° =  -611.960979 Ha
5       -0.958092000     -1.063103000      0.584670000
1       -0.929345000     -2.116120000      1.170295000
5       -2.231671000     -0.000372000     -0.001041000
5       -0.956983000     -0.584858000     -1.063083000
5       -0.958815000      0.584654000      1.062915000
5       -0.957696000      1.062896000     -0.584842000
5        0.244232000      0.000138000      0.000757000
1       -0.928559000      2.115925000     -1.170424000
1       -0.930736000      1.170266000      2.115958000
1       -0.927172000     -1.170438000     -2.116093000
17       2.167066000      0.000402000      0.001906000
14
cis_1-[B6H5Cl]2-_HCl_INT2_HB3_M06_acn E = -1073.38873169 Ha, H° = -1073.299477 Ha, G° = -1073.344218 Ha
5        2.440872000      0.391857000      0.336337000
1        3.565863000     -0.010684000      0.374303000
5        1.681684000      1.872702000     -0.121327000
5        1.369951000      1.183171000      1.419368000
5        1.212831000      0.404030000     -0.843383000
5        0.134407000      1.194757000      0.229993000
5        0.898875000     -0.296052000      0.689528000
1       -0.993344000      1.586592000      0.165705000
1        0.519512000     -1.361773000      1.076537000
1        1.442872000      1.569256000      2.547830000
1        2.057673000      2.929804000     -0.534188000
1       -0.976521000     -0.606438000     -0.514317000
17      -2.064265000     -1.275407000     -0.877834000
17       1.105193000     -0.191792000     -2.597463000
14
cis_1-[B6H5Cl]2-_HCl_TS2_PT_M06_acn E = -1073.38371871 Ha, H° = -1073.298036 Ha, G° =  -1073.340483 Ha
5        2.363097000      0.346391000      0.303803000
1        3.472816000     -0.092251000      0.324968000
5        1.607026000      1.822961000     -0.152580000
5        1.311552000      1.146834000      1.390546000
5        1.157823000      0.363856000     -0.887902000
5        0.058142000      1.177826000      0.227241000
5        0.837358000     -0.343343000      0.697257000
1       -1.042576000      1.626989000      0.189196000
1        0.510079000     -1.402486000      1.128453000
1        1.369276000      1.524784000      2.520392000
1        1.951219000      2.876668000     -0.595091000
1       -0.487168000     -0.313295000     -0.340307000
17      -1.832477000     -1.155899000     -0.821190000
17       1.119437000     -0.189012000     -2.633696000
14
cis_1-[facHB6H5Cl]-_Cl-_INT2_PT_M06_acn E = -1073.40079443 Ha, H° = -1073.309827 Ha, G° = -1073.354284 Ha
5        2.379886000      0.358230000      0.313330000
1        3.485433000     -0.078785000      0.337308000
5        1.627774000      1.834228000     -0.140784000
5        1.311721000      1.145331000      1.391971000
5        1.226762000      0.389969000     -0.922534000
5        0.071185000      1.234362000      0.232416000
5        0.882469000     -0.357464000      0.722105000
1       -1.044640000      1.628103000      0.166052000
1        0.506478000     -1.415273000      1.101453000
1        1.343239000      1.509070000      2.522832000
1        1.974297000      2.885581000     -0.574860000
1       -0.032893000     -0.066261000     -0.319107000
17      -2.507603000     -1.509236000     -0.834275000
17       1.171497000     -0.167832000     -2.644818000
14
cis_1-[facHB6H5Cl]-_Cl-_TS2_ISO_fac-apx_M06_acn E = -1073.36910711 Ha, H° = -1073.282396 Ha, G° = -1073.327415 Ha
5        0.883553000     -0.222173000      0.312359000
1        1.926025000     -0.754876000      0.521026000
5        0.308235000      1.379542000     -0.100912000
5       -0.278962000      0.614904000      1.299365000
5       -0.087344000      0.049935000     -1.049839000
5       -1.328452000      0.772857000     -0.050711000
5       -0.719765000     -0.750507000      0.350057000
1       -2.407831000      1.217333000     -0.273584000
1       -1.116141000     -1.882502000      0.588651000
1       -0.345651000      0.872608000      2.459581000
1        0.806235000      2.439616000     -0.321809000
1       -1.881928000     -1.196184000      0.081829000
17      -3.850090000     -1.985440000     -0.545526000
17      -0.037665000     -0.423837000     -2.820964000
14
cis_1,2-[(H2)B6H4Cl]-_Cl-_INT2_H2_M06_acn E = -1073.37338177 Ha, H° = -1073.283395 Ha, G° = -1073.328362 Ha
5        2.250503000      0.210892000      0.416030000
1        3.262554000     -0.371661000      0.645008000
5        1.794300000      1.824281000     -0.022129000
5        1.106767000      1.118047000      1.375168000
5        1.290565000      0.510660000     -0.965399000
5        0.122948000      1.370068000     -0.008189000
5        0.610192000     -0.188910000      0.415417000
1       -0.922806000      1.883344000     -0.254341000
1        0.259085000     -1.338447000      0.816747000
1        1.036228000      1.386194000      2.532722000
1        2.390329000      2.833119000     -0.242879000
1       -0.413773000     -1.041684000      0.273629000
17      -2.297601000     -1.830464000     -0.506079000
17       1.363976000      0.031780000     -2.736780000
14
cis_1,2-[(H2)B6H4Cl]-_Cl-_TS2_ELIM_M06_acn E = -1073.33205859 Ha, H° = -1073.246187 Ha, G° = -1073.293409 Ha
5        2.097908000      0.177326000      0.568200000
1        3.015832000     -0.476904000      0.940619000
5        1.832078000      1.810336000      0.091921000
5        0.850110000      1.166002000      1.336218000
5        1.437362000      0.601289000     -1.002999000
5        0.164227000      1.549806000     -0.247080000
5        0.492430000      0.001215000      0.221059000
1       -0.749663000      2.194912000     -0.644524000
1       -0.070788000     -1.642877000     -0.920017000
1        0.587178000      1.458639000      2.455156000
1        2.527558000      2.777000000      0.070561000
1       -0.502323000     -1.759616000     -0.300147000
17      -1.583637000     -1.585732000      1.895233000
17       1.813224000      0.105457000     -2.715892000
14
cis_1,2-[B6H4Cl2]2-_H2_M06_acn E = -1073.40192555 Ha, H° = -1073.314986 Ha, G° = -1073.362368 Ha
5        1.860720000      0.238210000      0.374442000
1        2.811515000     -0.103088000      1.014091000
5        1.536201000      1.431321000     -0.826412000
5        0.555412000      1.343543000      0.582022000
5        1.203349000     -0.205613000     -1.142967000
5       -0.096398000      0.892833000     -0.948997000
5        0.237380000     -0.291466000      0.242861000
1       -1.053787000      1.198056000     -1.597002000
1       -2.086976000     -1.775843000     -2.460397000
1        0.233633000      2.113659000      1.437530000
1        2.179463000      2.287153000     -1.357776000
1       -1.599006000     -1.355896000     -2.073960000
17      -0.742898000     -1.654647000      1.029733000
17       1.680908000     -1.440962000     -2.440393000
14
trans_1-[B6H5Cl]2-_HCl_INT2_HB3_M06_acn E = -1073.39032131 Ha, H° = -1073.301242 Ha, G° = -1073.345789 Ha
5        2.249465000      0.047916000     -0.009105000
1        3.309605000     -0.329370000      0.397383000
5        1.541050000      1.562233000     -0.339344000
5        0.760293000      0.497672000      0.734935000
5        1.578776000      0.380306000     -1.565839000
5        0.084564000      0.832048000     -0.831617000
5        0.790055000     -0.707868000     -0.499941000
1       -0.971097000      1.229251000     -1.231874000
1        1.976858000      0.330925000     -2.692805000
1        0.417972000     -1.841568000     -0.581479000
1        0.365268000      0.569093000      1.861980000
1       -1.238613000     -0.492704000      0.441826000
17      -2.424243000     -0.935652000      0.870441000
17       2.113762000      3.324180000     -0.208708000
14
trans_1-[B6H5Cl]2-_HCl_TS2_PT_M06_acn E = -1073.38646584 Ha, H° = -1073.300962 Ha, G° = -1073.343780 Ha
5        0.801190000     -0.238434000      0.381709000
1        1.847886000     -0.634484000      0.797235000
5        0.093851000      1.273054000      0.050812000
5       -0.668689000      0.218644000      1.144230000
5        0.124808000      0.089612000     -1.170472000
5       -1.363223000      0.554719000     -0.448508000
5       -0.647609000     -1.008852000     -0.107656000
1       -2.402140000      0.969464000     -0.857936000
1        0.495866000      0.021337000     -2.302905000
1       -0.981182000     -2.147716000     -0.202014000
1       -1.035266000      0.307942000      2.274018000
1       -2.208484000     -0.608336000      0.658114000
17      -3.606999000     -1.131890000      1.157757000
17       0.634522000      3.033726000      0.187032000
14
trans_1-[facHB6H5Cl]-_Cl-_INT2_PT_M06_acn E = -1073.40480909 Ha, H° = -1073.313953 Ha, G° = -1073.358988 Ha
5        2.365208000      0.339929000      0.292055000
1        3.469828000     -0.098959000      0.283886000
5        1.596903000      1.791039000     -0.154941000
5        1.354799000      1.170930000      1.411357000
5        1.146992000      0.338934000     -0.902858000
5        0.063628000      1.230629000      0.297830000
5        0.876724000     -0.333249000      0.771659000
1       -1.048297000      1.639910000      0.275249000
1        1.015255000     -0.057239000     -2.011880000
1        0.507600000     -1.370239000      1.209963000
1        1.443187000      1.565754000      2.528982000
1       -0.068888000     -0.090429000     -0.262230000
17      -2.235138000     -1.455720000     -1.224594000
17       2.130106000      3.391196000     -0.863017000
14
trans_1-[facHB6H5Cl]-_Cl-_TS2_ISO_fac-apx_M06_acn E = -1073.36960459 Ha, H° = -1073.282880 Ha, G° = -1073.328630 Ha
5        0.838135000     -0.247884000      0.250294000
1        1.882391000     -0.803480000      0.365047000
5        0.286582000      1.333760000     -0.096680000
5       -0.191169000      0.640417000      1.389296000
5       -0.298307000      0.011967000     -0.989992000
5       -1.339551000      0.898727000      0.157674000
5       -0.781357000     -0.682959000      0.503701000
1       -2.414963000      1.390834000      0.040648000
1       -0.447391000     -0.290452000     -2.129720000
1       -1.244546000     -1.743135000      0.896444000
1       -0.087909000      0.897000000      2.545467000
1       -1.821248000     -1.249257000      0.040154000
17      -3.621324000     -2.148655000     -0.885263000
17       1.118082000      2.900653000     -0.560094000
14
trans_1,6-[(H2)B6H4Cl]-_Cl-_INT2_H2_M06_acn E = -1073.37481312 Ha, H° = -1073.284538 Ha, G° = -1073.329874 Ha
5        2.256124000      0.199712000      0.408549000
1        3.271536000     -0.367755000      0.656808000
5        1.765923000      1.803434000      0.040697000
5        1.042228000      1.019329000      1.352837000
5        1.376099000      0.570097000     -1.049237000
5        0.124653000      1.320424000     -0.097712000
5        0.642952000     -0.229583000      0.264687000
1       -0.922258000      1.831980000     -0.338742000
1        1.533828000      0.346454000     -2.208062000
1        0.371829000     -1.445824000      0.454601000
1        0.874724000      1.228859000      2.512952000
1       -0.422898000     -1.021286000      0.263236000
17      -2.517685000     -1.682953000      0.094676000
17       2.648925000      3.407511000     -0.136659000
14
trans_1,6-[(H2)B6H4Cl]-_Cl-_TS2_ELIM_M06_acn E = -1073.32810154 Ha, H° = -1073.241978 Ha, G° = -1073.288363 Ha
5        2.085012000      0.161061000      0.554253000
1        3.004740000     -0.487575000      0.933426000
5        1.809975000      1.780270000      0.094539000
5        0.842646000      1.150755000      1.339273000
5        1.421394000      0.582401000     -1.027387000
5        0.155316000      1.538326000     -0.245524000
5        0.480786000     -0.010782000      0.212121000
1       -0.756572000      2.198029000     -0.624547000
1        1.684405000      0.297217000     -2.150479000
1       -0.035637000     -1.680804000     -0.892842000
1        0.579920000      1.434625000      2.461832000
1       -0.490940000     -1.798171000     -0.291553000
17      -1.570647000     -1.485938000      1.862882000
17       2.894078000      3.269624000      0.030675000
14
trans_1,6-[B6H4Cl2]2-_H2_M06_acn E = -1073.39961214 Ha, H° = -1073.312672 Ha, G° = -1073.360056 Ha
5        1.845530000      0.201829000      0.356390000
1        2.801526000     -0.155923000      0.979006000
5        1.519609000      1.399652000     -0.808602000
5        0.579383000      1.356930000      0.610238000
5        1.152694000     -0.221873000     -1.174576000
5       -0.113600000      0.934206000     -0.920722000
5        0.212106000     -0.264374000      0.243160000
1       -1.070259000      1.289511000     -1.544415000
1        1.428046000     -0.993412000     -2.046497000
1       -1.995075000     -1.905910000     -2.506963000
1        0.300643000      2.127268000      1.481551000
1       -1.500113000     -1.489046000     -2.126819000
17      -0.814066000     -1.572732000      1.074941000
17       2.548004000      2.708525000     -1.636398000
12
cis_1,2-[B6H4Cl2]2-_M06_acn E = -1072.22931471 Ha, H° = -1072.157032 Ha, G° = -1072.198054 Ha
5        1.862250000      0.239026000      0.375374000
1        2.813690000     -0.100313000      1.015114000
5        1.536567000      1.431636000     -0.826373000
5        0.555889000      1.343673000      0.582528000
5        1.204996000     -0.205362000     -1.141826000
5       -0.095317000      0.891522000     -0.948077000
5        0.239186000     -0.291299000      0.243652000
1       -1.053896000      1.192130000     -1.596478000
1        0.234367000      2.114198000      1.437794000
1        2.179450000      2.288051000     -1.357291000
17      -0.747510000     -1.653333000      1.024233000
17       1.675825000     -1.440929000     -2.441519000
11
cis_cis_1,2-[B6H3Cl2]-_M06_acn E = -1071.43019857 Ha, H° = -1071.367965 Ha, G° = -1071.409475 Ha
5        1.714111000      0.287092000      0.275747000
5        1.579112000      1.455605000     -0.847758000
5        0.547975000      1.363835000      0.630894000
5        1.214943000     -0.255278000     -1.192492000
5       -0.024979000      0.849547000     -0.902359000
5        0.197730000     -0.345169000      0.265867000
1       -0.957141000      1.239946000     -1.527699000
1        0.196161000      2.144571000      1.444787000
1        2.173419000      2.320815000     -1.390004000
17      -0.735343000     -1.682519000      1.034042000
17       1.685818000     -1.469132000     -2.439009000
11
cis_cis_1,2-[B6H3Cl2]3-_M06_acn E = -1071.64418307 Ha, H° = -1071.582552 Ha, G° = -1071.623365 Ha
5        1.916091000      0.217369000      0.411251000
5        1.531963000      1.428208000     -0.821202000
5        0.559019000      1.340633000      0.575887000
5        1.211350000     -0.195364000     -1.122690000
5       -0.109510000      0.899519000     -0.957489000
5        0.258885000     -0.280336000      0.243835000
1       -1.080917000      1.183165000     -1.615778000
1        0.232938000      2.113092000      1.437495000
1        2.175412000      2.288711000     -1.360783000
17      -0.774437000     -1.649042000      1.027368000
17       1.671012000     -1.436643000     -2.465878000
11
trans_cis_1,2-[B6H3Cl2]-_M06_acn E = -1071.42467203 Ha, H° = -1071.361965 Ha, G° = -1071.403580 Ha
5        1.903104000      0.229839000      0.395795000
1        2.840064000     -0.109054000      1.033123000
5        1.443805000      1.305282000     -0.749260000
5        0.548146000      1.379708000      0.611357000
5        1.221427000     -0.252545000     -1.188857000
5       -0.127093000      0.907847000     -0.977827000
5        0.279381000     -0.246898000      0.205963000
1       -1.078272000      1.199410000     -1.617460000
1        0.215032000      2.121832000      1.469216000
17      -0.701447000     -1.571042000      1.001028000
17       1.681901000     -1.443430000     -2.458656000
11
trans_cis_1,2-[B6H3Cl2]3-_M06_acn E = -1071.64541233 Ha, H° = -1071.583637 Ha, G° = -1071.624511 Ha
5        1.860441000      0.246776000      0.369778000
1        2.810640000     -0.105170000      1.017327000
5        1.573100000      1.477432000     -0.858959000
5        0.558863000      1.341897000      0.576674000
5        1.205629000     -0.183452000     -1.133269000
5       -0.087837000      0.896563000     -0.946633000
5        0.234211000     -0.295774000      0.248749000
1       -1.059035000      1.189483000     -1.592418000
1        0.233273000      2.112763000      1.440229000
17      -0.779445000     -1.702777000      1.045872000
17       1.676208000     -1.456791000     -2.442927000
14
cis_cis_1,2-[B6H4Cl2]2-_HCl_INT3_HB3_M06_acn E = -1533.03625037 Ha, H° = -1532.952901 Ha, G° = -1533.001862 Ha
5        2.407095000      0.401807000      0.336311000
5        1.671601000      1.877278000     -0.121700000
5        1.367959000      1.187386000      1.428637000
5        1.196942000      0.401929000     -0.844349000
5        0.132618000      1.191180000      0.234937000
5        0.889011000     -0.296725000      0.699095000
1       -0.991641000      1.588698000      0.190085000
1        0.523070000     -1.365174000      1.086711000
1        1.441067000      1.577241000      2.553794000
1        2.057823000      2.927664000     -0.536958000
1       -0.997089000     -0.586449000     -0.525450000
17      -2.074113000     -1.263430000     -0.902641000
17       1.141850000     -0.219759000     -2.580394000
17       4.141700000     -0.234126000      0.344122000
14
cis_cis_1,2-[B6H5Cl]2-_HCl_TS3_PT_M06_acn E = -1533.03203764 Ha, H° = -1532.952308 Ha, G° = -1532.998486 Ha
5        2.331568000      0.355202000      0.304104000
5        1.598379000      1.826182000     -0.154199000
5        1.306302000      1.147590000      1.397754000
5        1.145603000      0.364868000     -0.893639000
5        0.054773000      1.168866000      0.226528000
5        0.827424000     -0.345662000      0.705510000
1       -1.036330000      1.636215000      0.207532000
1        0.517146000     -1.410385000      1.130895000
1        1.359137000      1.530809000      2.523729000
1        1.943193000      2.877307000     -0.596266000
1       -0.485715000     -0.278779000     -0.335013000
17      -1.845542000     -1.146081000     -0.837285000
17       1.157484000     -0.211984000     -2.621240000
17       4.034473000     -0.326626000      0.303790000
14
cis_cis_1,2-[facHB6H4Cl2]-_Cl-_INT3_PT_M06_acn E = -1533.04678799 Ha, H° = -1532.962033 Ha, G° = -1533.010202 Ha
5        2.352460000      0.365888000      0.312323000
5        1.622252000      1.839592000     -0.141224000
5        1.307069000      1.146359000      1.398399000
5        1.211854000      0.395820000     -0.928033000
5        0.070618000      1.225391000      0.227790000
5        0.869054000     -0.355362000      0.726787000
1       -1.037711000      1.636819000      0.179694000
1        0.508846000     -1.418193000      1.102762000
1        1.330348000      1.512826000      2.526694000
1        1.971147000      2.888812000     -0.573498000
1       -0.054362000     -0.060558000     -0.323426000
17      -2.491448000     -1.502266000     -0.831646000
17       1.201570000     -0.183633000     -2.636007000
17       4.046195000     -0.303976000      0.321585000
14
cis_cis_1,2-[facHB6H4Cl2]-_Cl-_TS3_ISO_fac-apx_M06_acn E = -1533.01566347 Ha, H° = -1532.935156 Ha, G° = -1532.983643 Ha
5        0.852774000     -0.211582000      0.311323000
5        0.304434000      1.381571000     -0.100272000
5       -0.288966000      0.617310000      1.304125000
5       -0.105085000      0.051333000     -1.053952000
5       -1.331097000      0.771098000     -0.051383000
5       -0.737555000     -0.753209000      0.352371000
1       -2.406792000      1.225344000     -0.262637000
1       -1.128562000     -1.885530000      0.588981000
1       -0.351410000      0.875010000      2.463172000
1        0.810163000      2.435718000     -0.322978000
1       -1.909645000     -1.207962000      0.091047000
17      -3.821007000     -1.967994000     -0.548740000
17      -0.002230000     -0.439621000     -2.810265000
17       2.468109000     -1.006979000      0.585393000
14
fac_1,2,3-[(H2)B6H3Cl2]-_Cl-_INT3_H2_M06_acn E = -1533.01963478 Ha, H° = -1532.935850 Ha, G° = -1532.984599 Ha
5        2.223437000      0.227215000      0.413374000
5        1.788737000      1.829803000     -0.021624000
5        1.097759000      1.120521000      1.379893000
5        1.276379000      0.512853000     -0.969301000
5        0.121579000      1.370198000     -0.007916000
5        0.594149000     -0.190298000      0.417542000
1       -0.921034000      1.890232000     -0.244226000
1        0.237417000     -1.333890000      0.818179000
1        1.030989000      1.387380000      2.536635000
1        2.392591000      2.832029000     -0.242780000
1       -0.436276000     -1.049860000      0.263304000
17      -2.267490000     -1.821815000     -0.497649000
17       1.393406000      0.014255000     -2.725002000
17       3.789407000     -0.660666000      0.724331000
14
fac_1,2,3-[(H2)B6H3Cl2]-_Cl-_TS3_ELIM_M06_acn E = -1532.97704072 Ha, H° = -1532.897262 Ha, G° = -1532.947735 Ha
5        2.139126000      0.183768000      0.334503000
5        1.790486000      1.806099000      0.054214000
5        1.051233000      1.021265000      1.403798000
5        1.170164000      0.647149000     -1.034580000
5        0.097207000      1.535608000      0.013832000
5        0.482349000     -0.061627000      0.293233000
1       -0.867975000      2.207965000     -0.137661000
1        0.728221000     -1.968248000      0.815142000
1        1.002797000      1.221776000      2.572097000
1        2.429900000      2.803451000     -0.056963000
1       -0.009385000     -1.985114000      0.607140000
17      -2.184178000     -1.264250000     -0.127740000
17       1.289850000      0.300283000     -2.817276000
17       3.587435000     -0.903442000      0.514566000
14
fac_1,2,3-[B6H3Cl3]2-_H2_M06_acn E = -1533.05080645 Ha, H° = -1532.969698 Ha, G° = -1533.020397 Ha
5        1.821358000      0.246715000      0.347105000
5        1.534995000      1.446234000     -0.832722000
5        0.545895000      1.355116000      0.577760000
5        1.185180000     -0.191167000     -1.167236000
5       -0.101006000      0.912288000     -0.959254000
5        0.209972000     -0.279819000      0.222063000
1       -1.048935000      1.248312000     -1.601710000
1       -2.064249000     -1.809723000     -2.423904000
1        0.229214000      2.120616000      1.436920000
1        2.183249000      2.301178000     -1.355466000
1       -1.578430000     -1.384817000     -2.040029000
17      -0.723809000     -1.655080000      1.021704000
17       1.695392000     -1.435684000     -2.430795000
17       3.263532000     -0.352282000      1.329532000
14
trans_cis_1,2-[B6H4Cl2]2-_HCl_INT3_HB3_M06_acn E = -1533.03625468 Ha, H° = -1532.952970 Ha, G° = -1533.002072 Ha
5        2.437804000      0.382049000      0.337615000
1        3.563482000     -0.013551000      0.371890000
5        1.671372000      1.845159000     -0.109060000
5        1.367167000      1.182592000      1.426055000
5        1.205129000      0.396282000     -0.847700000
5        0.126534000      1.195211000      0.231983000
5        0.891633000     -0.291314000      0.685388000
1       -0.993753000      1.602289000      0.159804000
1        0.512473000     -1.349452000      1.085985000
1        1.442389000      1.567153000      2.552885000
1       -0.976345000     -0.643023000     -0.497107000
17      -2.059575000     -1.314344000     -0.866001000
17       1.108003000     -0.148459000     -2.609327000
17       2.259855000      3.466575000     -0.772451000
14
trans_cis_1,2-[B6H5Cl]2-_HCl_TS3_PT_M06_acn E = -1533.03201538 Ha, H° = -1532.952283 Ha, G° = -1532.998533 Ha
5        2.360358000      0.334811000      0.306480000
1        3.467664000     -0.103937000      0.327548000
5        1.596924000      1.794710000     -0.139093000
5        1.307544000      1.143131000      1.399190000
5        1.153638000      0.352079000     -0.889851000
5        0.049836000      1.176220000      0.235287000
5        0.827051000     -0.342634000      0.692016000
1       -1.042792000      1.639196000      0.185138000
1        0.512894000     -1.395012000      1.142794000
1        1.366447000      1.512243000      2.529590000
1       -0.464105000     -0.321131000     -0.322697000
17      -1.835353000     -1.166557000     -0.830699000
17       1.122668000     -0.147051000     -2.641533000
17       2.133392000      3.401099000     -0.844210000
14
trans_cis_1,2-[facHB6H4Cl2]-_Cl-_INT3_PT_M06_acn E = -1533.04677023 Ha, H° = -1532.962013 Ha, G° = -1533.010364 Ha
5        2.380961000      0.351972000      0.316309000
1        3.486303000     -0.080656000      0.339468000
5        1.616076000      1.809789000     -0.132311000
5        1.309107000      1.144649000      1.399083000
5        1.223097000      0.373049000     -0.920703000
5        0.063352000      1.225048000      0.241604000
5        0.877120000     -0.355603000      0.715016000
1       -1.046184000      1.630572000      0.166937000
1        0.515914000     -1.408036000      1.117136000
1        1.338860000      1.500761000      2.530546000
1       -0.040516000     -0.088210000     -0.313619000
17      -2.497581000     -1.497955000     -0.839313000
17       1.175733000     -0.136354000     -2.649988000
17       2.153925000      3.408142000     -0.820205000
14
trans_cis_1,2-[facHB6H4Cl2]-_Cl-_TS3_ISO_fac-apx_M06_acn E = -1533.03201538 Ha, H° = -1532.952283 Ha, G° = -1532.998533 Ha
5        2.360358000      0.334811000      0.306480000
1        3.467664000     -0.103937000      0.327548000
5        1.596924000      1.794710000     -0.139093000
5        1.307544000      1.143131000      1.399190000
5        1.153638000      0.352079000     -0.889851000
5        0.049836000      1.176220000      0.235287000
5        0.827051000     -0.342634000      0.692016000
1       -1.042792000      1.639196000      0.185138000
1        0.512894000     -1.395012000      1.142794000
1        1.366447000      1.512243000      2.529590000
1       -0.464105000     -0.321131000     -0.322697000
17      -1.835353000     -1.166557000     -0.830699000
17       1.122668000     -0.147051000     -2.641533000
17       2.133392000      3.401099000     -0.844210000
14
mer_1,2,6-[(H2)B6H3Cl2]-_Cl-_INT3_H2_M06_acn E = -1533.02140848 Ha, H° = -1532.937388 Ha, G° = -1532.986012 Ha
5        2.248288000      0.198964000      0.420150000
1        3.265109000     -0.372408000      0.647328000
5        1.776379000      1.794597000     -0.012802000
5        1.101091000      1.110810000      1.384481000
5        1.283308000      0.495828000     -0.965396000
5        0.113562000      1.362471000     -0.001622000
5        0.607821000     -0.195020000      0.418250000
1       -0.926478000      1.881450000     -0.251915000
1        0.256996000     -1.331757000      0.831225000
1        1.034041000      1.379147000      2.540439000
1       -0.416222000     -1.030759000      0.270992000
17      -2.287118000     -1.829498000     -0.512637000
17       1.377151000      0.064100000     -2.738259000
17       2.693085000      3.332636000     -0.392697000
14
mer_1,2,6-[(H2)B6H3Cl2]-_Cl-_TS3_ELIM_M06_acn E = -1532.97426752 Ha, H° = -1532.894120 Ha, G° = -1532.944166 Ha
5        2.053758000      0.143029000      0.579810000
1        2.976082000     -0.509920000      0.946542000
5        1.801815000      1.773392000      0.100929000
5        0.831210000      1.142462000      1.342946000
5        1.396917000      0.567442000     -0.979922000
5        0.135191000      1.511470000     -0.223342000
5        0.437705000     -0.053187000      0.242565000
1       -0.774651000      2.164623000     -0.619788000
1        0.031922000     -1.533305000     -0.898879000
1        0.574139000      1.438978000      2.463259000
1       -0.436070000     -1.694412000     -0.309806000
17      -1.467886000     -1.461457000      1.789656000
17       1.778937000      0.086148000     -2.695378000
17       2.892974000      3.247126000     -0.000129000
14
mer_1,2,6-[B6H3Cl3]2-_H2_M06_acn E = -1533.02140848 Ha, H° = -1532.937388 Ha, G° = -1532.986012 Ha
5        2.248288000      0.198964000      0.420150000
1        3.265109000     -0.372408000      0.647328000
5        1.776379000      1.794597000     -0.012802000
5        1.101091000      1.110810000      1.384481000
5        1.283308000      0.495828000     -0.965396000
5        0.113562000      1.362471000     -0.001622000
5        0.607821000     -0.195020000      0.418250000
1       -0.926478000      1.881450000     -0.251915000
1        0.256996000     -1.331757000      0.831225000
1        1.034041000      1.379147000      2.540439000
1       -0.416222000     -1.030759000      0.270992000
17      -2.287118000     -1.829498000     -0.512637000
17       1.377151000      0.064100000     -2.738259000
17       2.693085000      3.332636000     -0.392697000
12
trans_1,6-[B6H4Cl2]2-_M06_acn E = -1072.22756293 Ha, H° = -1072.155311 Ha, G° = -1072.196309 Ha
5        1.845538000      0.201496000      0.356328000
1        2.801999000     -0.156387000      0.978202000
5        1.519199000      1.399309000     -0.808289000
5        0.579076000      1.356903000      0.610238000
5        1.152527000     -0.221971000     -1.174561000
5       -0.113937000      0.933438000     -0.920651000
5        0.212403000     -0.264375000      0.243964000
1       -1.070400000      1.291322000     -1.542519000
1        1.431312000     -0.992707000     -2.045557000
1        0.300291000      2.127642000      1.481232000
17      -0.815479000     -1.572620000      1.073766000
17       2.547087000      2.707557000     -1.638078000
11
trans_1,6-[B6H3Cl2]-_M06_acn E = -1071.42832842 Ha, H° = -1071.366111 Ha, G° = -1071.407593 Ha
5        1.698836000      0.256448000      0.260124000
5        1.559472000      1.450666000     -0.840971000
5        0.576669000      1.385911000      0.651983000
5        1.171995000     -0.257336000     -1.204991000
5       -0.037860000      0.905084000     -0.870659000
5        0.171954000     -0.315293000      0.276885000
1       -0.988486000      1.260122000     -1.489904000
1        1.438236000     -1.015180000     -2.072935000
1        0.290132000      2.151286000      1.506755000
17      -0.837158000     -1.579602000      1.072867000
17       2.543828000      2.723888000     -1.653281000
11
trans_1,6-[B6H3Cl2]3-_M06_acn E = -1071.64541233 Ha, H° = -1071.583637 Ha, G° = -1071.624511 Ha
5        1.860441000      0.246776000      0.369778000
1        2.810640000     -0.105170000      1.017327000
5        1.573100000      1.477432000     -0.858959000
5        0.558863000      1.341897000      0.576674000
5        1.205629000     -0.183452000     -1.133269000
5       -0.087837000      0.896563000     -0.946633000
5        0.234211000     -0.295774000      0.248749000
1       -1.059035000      1.189483000     -1.592418000
1        0.233273000      2.112763000      1.440229000
17      -0.779445000     -1.702777000      1.045872000
17       1.676208000     -1.456791000     -2.442927000
14
cis_trans_1,6-[B6H4Cl2]2-_HCl_INT3_HB3_M06_acn E = -1533.03705907 Ha, H° = -1532.953638 Ha, G° = -1533.002083 Ha
5        2.283920000      0.068704000     -0.012404000
1        3.350849000     -0.320872000      0.358599000
5        1.581997000      1.617108000     -0.338254000
5        0.835036000      0.538480000      0.745336000
5        1.538304000      0.383329000     -1.509599000
5        0.086145000      0.856522000     -0.760623000
5        0.793492000     -0.702427000     -0.432779000
1       -0.980056000      1.247856000     -1.132436000
1        0.421222000     -1.836686000     -0.482043000
1        1.957665000      2.750174000     -0.289703000
1       -1.337452000     -0.545622000      0.310610000
17      -2.533402000     -1.030081000      0.614645000
17       2.078739000      0.256011000     -3.277892000
17       0.308243000      0.668475000      2.516442000
14
cis_trans_1,6-[B6H4Cl2]2-_HCl_TS3_PT_M06_acn E = -1533.02975779 Ha, H° = -1532.949947 Ha, G° = -1532.996396 Ha
5        0.801203000     -0.232392000      0.389417000
1        1.842276000     -0.645413000      0.795753000
5        0.097866000      1.309669000      0.063477000
5       -0.636051000      0.239524000      1.155042000
5        0.084312000      0.088719000     -1.115816000
5       -1.383465000      0.566956000     -0.407887000
5       -0.656223000     -1.027502000     -0.071683000
1       -2.412371000      0.991489000     -0.822086000
1       -0.968449000     -2.170082000     -0.158549000
1        0.428104000      2.451636000      0.142038000
1       -2.134918000     -0.575056000      0.542836000
17      -3.655339000     -1.177841000      0.971858000
17       0.617077000     -0.041774000     -2.871714000
17      -1.093529000      0.405147000      2.915760000
14
cis_trans_1,6-[facHB6H4Cl2]-_Cl-_INT3_PT_M06_acn E = -1533.04466091 Ha, H° = -1532.959881 Ha, G° = -1533.008411 Ha
5        2.380162000      0.354652000      0.308706000
1        3.484118000     -0.081469000      0.336401000
5        1.624683000      1.833995000     -0.146930000
5        1.305022000      1.134492000      1.368408000
5        1.217571000      0.385088000     -0.920360000
5        0.065200000      1.232047000      0.218841000
5        0.881952000     -0.367844000      0.711226000
1       -1.047728000      1.631814000      0.170016000
1        0.510146000     -1.418786000      1.108483000
1        1.968187000      2.885736000     -0.577690000
1       -0.038493000     -0.075474000     -0.333511000
17      -2.488296000     -1.490321000     -0.827969000
17       1.180739000     -0.164499000     -2.642384000
17       1.366973000      1.699451000      3.102831000
14
trans_1,6-[facHB6H4Cl2]-_Cl-_TS3_ISO_fac-apx_M06_acn E = -1533.01382486 Ha, H° = -1532.933311 Ha, G° = -1532.981760 Ha
5        0.883993000     -0.229416000      0.302022000
1        1.924111000     -0.756759000      0.528405000
5        0.311906000      1.379429000     -0.109567000
5       -0.281200000      0.606825000      1.268562000
5       -0.088169000      0.048502000     -1.053821000
5       -1.331590000      0.772165000     -0.063514000
5       -0.725232000     -0.757697000      0.336441000
1       -2.408095000      1.223885000     -0.278121000
1       -1.113614000     -1.884697000      0.596546000
1        0.809773000      2.439928000     -0.320144000
1       -1.896711000     -1.210309000      0.075669000
17      -3.820078000     -1.973876000     -0.527935000
17      -0.041137000     -0.412806000     -2.824857000
17      -0.384530000      1.005093000      3.055556000
14
mer_1,6,2-[(H2)B6H3Cl2]-_Cl-_INT3_H2_M06_acn E = -1533.01801526 Ha, H° = -1532.934135 Ha, G° = -1532.982838 Ha
5        2.252961000      0.205100000      0.406097000
1        3.263803000     -0.371330000      0.649512000
5        1.797350000      1.824093000     -0.029445000
5        1.108710000      1.109673000      1.346283000
5        1.290269000      0.508318000     -0.968168000
5        0.121545000      1.367375000     -0.018912000
5        0.607813000     -0.198765000      0.404576000
1       -0.922820000      1.885772000     -0.253388000
1        0.251032000     -1.338914000      0.815475000
1        2.390867000      2.834328000     -0.242046000
1       -0.426516000     -1.050427000      0.266380000
17      -2.275353000     -1.821786000     -0.491856000
17       1.363483000      0.038840000     -2.738320000
17       0.997549000      1.528777000      3.127316000
14
mer_1,6,2-[(H2)B6H3Cl2]-_Cl-_TS3_ELIM_M06_acn E = -1532.97515172 Ha, H° = -1532.894993 Ha, G° = -1532.944192 Ha
5        2.107378000      0.194546000      0.579342000
1        3.051410000     -0.411417000      0.970022000
5        1.787797000      1.817780000      0.072000000
5        0.843746000      1.150499000      1.316714000
5        1.426637000      0.565397000     -0.976248000
5        0.124239000      1.459434000     -0.245914000
5        0.497045000     -0.083549000      0.254928000
1       -0.823083000      2.060478000     -0.636250000
1        0.143612000     -1.616457000     -0.854843000
1        2.436562000      2.815399000      0.038089000
1       -0.313877000     -1.779330000     -0.257904000
17      -1.389602000     -1.615951000      1.821816000
17       1.802082000      0.027743000     -2.680028000
17       0.469758000      1.668945000      3.019143000
14
mer_1,6,2-[B6H3Cl3]-_H2_M06_acn E = -1533.04876504 Ha, H° = -1532.967788 Ha, G° = -1533.019665 Ha
5        1.862259000      0.223799000      0.361436000
1        2.807423000     -0.116529000      1.007059000
5        1.543259000      1.429575000     -0.835291000
5        0.570245000      1.325020000      0.556362000
5        1.194233000     -0.206261000     -1.152440000
5       -0.096473000      0.898588000     -0.959404000
5        0.229755000     -0.297367000      0.231605000
1       -1.057085000      1.220410000     -1.591776000
1       -2.066339000     -1.799594000     -2.450335000
1        2.191232000      2.281293000     -1.363978000
1       -1.566733000     -1.385764000     -2.072231000
17      -0.773666000     -1.610526000      1.051810000
17       1.672548000     -1.422255000     -2.461303000
17       0.062185000      2.487903000      1.901217000
12
fac_1,2,3-[B6H3Cl3]2-_M06_acn E = -1531.87816620 Ha, H° = -1531.811710 Ha, G° = -1531.856454 Ha
5        1.822597000      0.246864000      0.348019000
5        1.535354000      1.446175000     -0.832570000
5        0.546367000      1.355111000      0.578159000
5        1.186677000     -0.191156000     -1.166230000
5       -0.100017000      0.911035000     -0.958303000
5        0.211584000     -0.279887000      0.222961000
1       -1.048971000      1.243504000     -1.600938000
1        0.230137000      2.121206000      1.436995000
1        2.183581000      2.301408000     -1.354896000
17      -0.728736000     -1.654114000      1.016535000
17       1.690570000     -1.435309000     -2.432764000
17       3.265895000     -0.348411000      1.330934000
11
fac_1,2,3-[B6H2Cl3]-_M06_acn E = -1531.06678228 Ha, H° = -1531.010053 Ha, G° = -1531.055720 Ha
5        1.764897000      0.253705000      0.307997000
5        1.549765000      1.475439000     -0.859411000
5        0.523243000      1.382273000      0.602359000
5        1.203792000     -0.233451000     -1.208967000
5        0.032424000      0.863693000     -0.869065000
5        0.179325000     -0.326399000      0.249517000
1        0.237459000      2.135208000      1.466894000
1        2.215378000      2.317128000     -1.353918000
17      -0.744883000     -1.665499000      1.011225000
17       1.678734000     -1.445700000     -2.447192000
17       3.203875000     -0.283474000      1.289399000
11
fac_1,2,3-[B6H2Cl3]3-_M06_acn E = -1531.29916917 Ha, H° = -1531.243244 Ha, G° = -1531.287797 Ha
5        1.830936000      0.249865000      0.354056000
5        1.528957000      1.447825000     -0.831724000
5        0.544217000      1.356521000      0.572657000
5        1.175611000     -0.174870000     -1.157900000
5       -0.147351000      0.921843000     -0.991770000
5        0.212914000     -0.262101000      0.211736000
1        0.230665000      2.123785000      1.441429000
1        2.183888000      2.304736000     -1.358919000
17      -0.729042000     -1.666051000      1.023396000
17       1.703116000     -1.446057000     -2.430266000
17       3.310098000     -0.382572000      1.356144000
14
fac_1,2,3-[B6H3Cl3]2-_HCl_INT4_HB3_M06_acn E = -1992.68327902 Ha, H° = -1992.605801 Ha, G° = -1992.659064 Ha
5        2.401044000      0.389981000      0.340901000
5        1.655653000      1.850386000     -0.107603000
5        1.365231000      1.188348000      1.438570000
5        1.180478000      0.392597000     -0.839988000
5        0.120592000      1.194612000      0.244584000
5        0.881695000     -0.293538000      0.703464000
1       -1.001741000      1.593641000      0.203713000
1        0.502955000     -1.348114000      1.109482000
1        1.441897000      1.576869000      2.562203000
1       -0.991564000     -0.626138000     -0.527156000
17      -2.063922000     -1.302827000     -0.912161000
17       1.142842000     -0.174646000     -2.586620000
17       4.141989000     -0.202033000      0.317489000
17       2.293200000      3.436928000     -0.785959000
14
fac_1,2,3-[B6H3Cl3]2-_TS4_PT_HCl_M06_acn E = -1992.67945137 Ha, H° = -1992.605658 Ha, G° = -1992.655640 Ha
5        2.326789000      0.343632000      0.309980000
5        1.582432000      1.799495000     -0.139645000
5        1.298796000      1.144736000      1.407894000
5        1.132483000      0.350332000     -0.889349000
5        0.042621000      1.170234000      0.237859000
5        0.818988000     -0.347167000      0.706196000
1       -1.046869000      1.636990000      0.215566000
1        0.508687000     -1.399803000      1.154787000
1        1.349895000      1.518708000      2.535049000
1       -0.455470000     -0.291462000     -0.332701000
17      -1.840014000     -1.162730000     -0.856783000
17       1.164977000     -0.166970000     -2.626999000
17       4.034192000     -0.301244000      0.289097000
17       2.152843000      3.381314000     -0.850032000
14
fac_1,2,3-[facHB6H3Cl3]-_Cl-_INT4_PT_M06_acn E = -1992.69202658 Ha, H° = -1992.613842 Ha, G° = -1992.666676 Ha
5        2.349049000      0.356019000      0.317052000
5        1.603341000      1.813111000     -0.132562000
5        1.300020000      1.143619000      1.406192000
5        1.196353000      0.372774000     -0.920921000
5        0.057337000      1.216553000      0.238638000
5        0.863253000     -0.358798000      0.723883000
1       -1.049366000      1.628247000      0.191625000
1        0.506818000     -1.410423000      1.128104000
1        1.319504000      1.501716000      2.535638000
1       -0.065559000     -0.088265000     -0.320234000
17      -2.458080000     -1.466393000     -0.837916000
17       1.218243000     -0.146494000     -2.641356000
17       4.050624000     -0.271854000      0.300805000
17       2.178812000      3.386255000     -0.828028000
14
fac_1,2,3-[facHB6H3Cl3]-_Cl-_TS4_ISO_fac-apx_M06_acn E = -1992.66370126 Ha, H° = -1992.589363 Ha, G° = -1992.641706 Ha
5        0.848141000     -0.223776000      0.312181000
5        0.289050000      1.353070000     -0.092428000
5       -0.299940000      0.611292000      1.312432000
5       -0.122189000      0.035173000     -1.052671000
5       -1.341937000      0.778813000     -0.044256000
5       -0.748627000     -0.750043000      0.355050000
1       -2.413960000      1.237292000     -0.258052000
1       -1.127740000     -1.875110000      0.626637000
1       -0.352599000      0.870433000      2.470094000
1       -1.913106000     -1.230924000      0.080558000
17      -3.791454000     -1.976156000     -0.567354000
17      -0.004249000     -0.404771000     -2.813600000
17       2.469366000     -0.993205000      0.578616000
17       1.095989000      2.939367000     -0.463897000
14
cis_1,2,3,4-[(H2)B6H2Cl3]-_Cl-_INT4_H2_M06_acn E = -1992.66707759 Ha, H° = -1992.589209 Ha, G° = -1992.641679 Ha
5        2.220119000      0.213735000      0.417764000
5        1.767729000      1.800650000     -0.013079000
5        1.089697000      1.112130000      1.389019000
5        1.263952000      0.495538000     -0.967014000
5        0.110326000      1.364328000     -0.000038000
5        0.591537000     -0.199090000      0.422454000
1       -0.931866000      1.881584000     -0.236904000
1        0.220529000     -1.321841000      0.846087000
1        1.027129000      1.377889000      2.544644000
1       -0.439557000     -1.042280000      0.256025000
17      -2.258468000     -1.818514000     -0.514505000
17       1.407065000      0.045326000     -2.725039000
17       3.806582000     -0.625146000      0.713451000
17       2.724775000      3.305876000     -0.390101000
14
cis_1,2,3,4-[(H2)B6H2Cl3]-_Cl-_TS4_ELIM_M06_acn E = -1992.61983565 Ha, H° = -1992.545571 Ha, G° = -1992.599293 Ha
5        2.098918000      0.158530000      0.347150000
5        1.754749000      1.771734000      0.067237000
5        0.996012000      0.982293000      1.394989000
5        1.143812000      0.609648000     -1.025293000
5        0.077371000      1.506194000      0.003414000
5        0.431119000     -0.122717000      0.283439000
1       -0.888220000      2.176067000     -0.162221000
1        0.794708000     -1.854299000      0.720687000
1        0.928303000      1.174085000      2.564854000
1        0.038488000     -1.923305000      0.573242000
17      -2.050932000     -1.136086000      0.014097000
17       1.309395000      0.297009000     -2.811138000
17       3.569457000     -0.896249000      0.535697000
17       2.799639000      3.262832000     -0.123242000
14
cis_1,2,3,4-[B6H2Cl4]2-_H2_M06_acn E = -1992.69713731 Ha, H° = -1992.621882 Ha, G° = -1992.676870 Ha
5        1.810255000      0.231697000      0.354709000
5        1.510009000      1.422979000     -0.815510000
5        0.538715000      1.352455000      0.588496000
5        1.165478000     -0.201557000     -1.165191000
5       -0.115811000      0.915154000     -0.951043000
5        0.198839000     -0.282707000      0.226448000
1       -1.063319000      1.255468000     -1.589396000
1       -2.041112000     -1.829120000     -2.426113000
1        0.228542000      2.115335000      1.450402000
1       -1.558943000     -1.405378000     -2.036374000
17      -0.761041000     -1.633543000      1.028082000
17       1.697874000     -1.396150000     -2.455791000
17       3.279518000     -0.329849000      1.303567000
17       2.560194000      2.698587000     -1.627684000
12
mer_1,2,6-[B6H3Cl3]2-_M06_acn E = -1531.87614445 Ha, H° = -1531.809706 Ha, G° = -1531.854576 Ha
5        1.848091000      0.221720000      0.377719000
1        2.804629000     -0.117923000      1.006765000
5        1.516969000      1.408972000     -0.807115000
5        0.549590000      1.341458000      0.591857000
5        1.186134000     -0.212066000     -1.147432000
5       -0.108585000      0.899291000     -0.943950000
5        0.223248000     -0.290729000      0.237909000
1       -1.057204000      1.219516000     -1.594780000
1        0.234831000      2.108367000      1.450696000
17      -0.776829000     -1.634339000      1.022116000
17       1.675535000     -1.399781000     -2.471883000
17       2.533463000      2.706333000     -1.646212000
11
trans_mer_1,2,6-[B6H2Cl3]-_M06_acn E = -1531.06491651 Ha, H° = -1531.008122 Ha, G° = -1531.053796 Ha
5        1.878826000      0.217008000      0.409171000
1        2.827346000     -0.124217000      1.026642000
5        1.550901000      1.453831000     -0.833882000
5        0.593504000      1.235161000      0.472231000
5        1.167262000     -0.166032000     -1.095592000
5       -0.145203000      0.917944000     -0.958675000
5        0.188986000     -0.334799000      0.265576000
1       -1.081429000      1.229254000     -1.609795000
17      -0.778064000     -1.652211000      1.017333000
17       1.649255000     -1.338175000     -2.405915000
17       2.543657000      2.704688000     -1.662100000
11
trans_mer_1,2,6-[B6H2Cl3]3-_M06_acn E = -1531.29748732 Ha, H° = -1531.241559 Ha, G° = -1531.286262 Ha
5        1.842735000      0.226615000      0.378934000
1        2.807280000     -0.122608000      1.003170000
5        1.505429000      1.402054000     -0.793578000
5        0.533458000      1.377472000      0.631363000
5        1.188231000     -0.218754000     -1.154786000
5       -0.106413000      0.900976000     -0.938687000
5        0.229938000     -0.272775000      0.237112000
1       -1.056391000      1.215393000     -1.602574000
17      -0.784140000     -1.645707000      1.033947000
17       1.690923000     -1.438964000     -2.519461000
17       2.543991000      2.718750000     -1.650444000
11
cis_mer_1,2,6-[B6H2Cl3]-_M06_acn E = -1531.07057685 Ha, H° = -1531.014283 Ha, G° = -1531.059748 Ha
5        1.708159000      0.269941000      0.284437000
5        1.557557000      1.448358000     -0.840734000
5        0.552479000      1.365645000      0.634389000
5        1.201851000     -0.253588000     -1.194537000
5       -0.030850000      0.865209000     -0.903277000
5        0.191631000     -0.344208000      0.261078000
1       -0.990624000      1.227852000     -1.501820000
1        0.198739000      2.137720000      1.454796000
17      -0.791701000     -1.647004000      1.016659000
17       1.694929000     -1.415105000     -2.475751000
17       2.533073000      2.713921000     -1.666315000
11
cis_mer_1,2,6-[B6H2Cl3]3-_M06_acn E = -1531.29585835 Ha, H° = -1531.240095 Ha, G° = -1531.284969 Ha
5        1.893916000      0.203269000      0.409709000
5        1.513793000      1.395716000     -0.792988000
5        0.548317000      1.339283000      0.587340000
5        1.192440000     -0.205027000     -1.128478000
5       -0.124384000      0.905266000     -0.953001000
5        0.238059000     -0.279171000      0.236724000
1       -1.078814000      1.217154000     -1.620752000
1        0.230426000      2.109361000      1.451599000
17      -0.792784000     -1.638149000      1.030535000
17       1.667297000     -1.397763000     -2.494508000
17       2.536977000      2.718802000     -1.657256000
14
trans_mer_1,2,6-[B6H3Cl3]2-_HCl_INT4_HB3_M06_acn E = -1992.68537259 Ha, H° = -1992.607888 Ha, G° = -1992.660363 Ha
5        2.281467000      0.056518000     -0.010002000
1        3.350269000     -0.323905000      0.359863000
5        1.576378000      1.585794000     -0.338727000
5        0.830377000      0.534756000      0.754552000
5        1.534014000      0.374566000     -1.515416000
5        0.080540000      0.854752000     -0.757549000
5        0.786668000     -0.698439000     -0.428261000
1       -0.979329000      1.261963000     -1.125773000
1        0.414320000     -1.830351000     -0.479720000
1       -1.341870000     -0.585318000      0.301262000
17      -2.538526000     -1.063891000      0.606673000
17       2.072018000      0.271039000     -3.275994000
17       2.173771000      3.324002000     -0.260625000
17       0.312857000      0.706551000      2.515082000
14
trans_mer_1,2,6-[B6H3Cl3]2-_HCl_TS4_PT_M06_acn E = -1992.67710163 Ha, H° = -1992.603275 Ha, G° = -1992.653677 Ha
5        0.798555000     -0.244126000      0.391506000
1        1.838409000     -0.658379000      0.793933000
5        0.089570000      1.280373000      0.062569000
5       -0.637207000      0.231637000      1.164066000
5        0.080968000      0.080828000     -1.122993000
5       -1.390461000      0.559380000     -0.410207000
5       -0.666906000     -1.025055000     -0.067925000
1       -2.412217000      1.004821000     -0.815974000
1       -0.961012000     -2.169744000     -0.162746000
1       -2.117420000     -0.592413000      0.528188000
17      -3.666032000     -1.191496000      0.977028000
17       0.618420000     -0.036359000     -2.868433000
17       0.603675000      3.026886000      0.190878000
17      -1.088169000      0.442878000      2.911464000
14
trans_mer_1,2,6-[facHB6H3Cl3]-_Cl-_INT4_PT_M06_acn E = -1992.68978393 Ha, H° = -1992.611266 Ha, G° = -1992.663304 Ha
5        2.305601000      0.070842000     -0.033427000
1        3.343836000     -0.333586000      0.372733000
5        1.587407000      1.591435000     -0.355014000
5        0.898432000      0.552320000      0.780352000
5        1.570425000      0.387232000     -1.540957000
5        0.109144000      0.894566000     -0.840944000
5        0.871734000     -0.745144000     -0.488115000
1       -0.936476000      1.297105000     -1.217817000
1        0.530481000     -1.874609000     -0.558240000
1       -0.244873000     -0.112596000      0.112651000
17      -2.700726000     -1.044478000      0.627539000
17       2.069956000      0.266734000     -3.284524000
17       2.093200000      3.329003000     -0.225971000
17       0.449671000      0.735533000      2.513877000
14
trans_mer_1,2,6-[facHB6H3Cl3]-_Cl-_TS4_ISO_fac-apx_M06_acn E = -1992.66214227 Ha, H° = -1992.587671 Ha, G° = -1992.640031 Ha
5        0.867431000     -0.248582000      0.295349000
1        1.902732000     -0.783833000      0.517015000
5        0.306048000      1.347825000     -0.105837000
5       -0.282708000      0.613148000      1.284941000
5       -0.122354000      0.034243000     -1.048536000
5       -1.341644000      0.801669000     -0.038353000
5       -0.755481000     -0.739122000      0.358309000
1       -2.407905000      1.274795000     -0.252911000
1       -1.123983000     -1.856789000      0.667947000
1       -1.899883000     -1.233830000      0.062974000
17      -3.753301000     -2.089593000     -0.636993000
17      -0.091050000     -0.372351000     -2.822836000
17       1.106604000      2.941530000     -0.451895000
17      -0.324157000      1.050621000      3.056519000
14
trans_1,2,6,4-[(H2)B6H2Cl3]-_Cl-_INT4_H2_M06_acn E = -1992.66538127 Ha, H° = -1992.587456 Ha, G° = -1992.640156 Ha
5        2.250511000      0.191853000      0.409583000
1        3.265435000     -0.373530000      0.654394000
5        1.778906000      1.794394000     -0.023593000
5        1.102918000      1.099925000      1.355844000
5        1.286009000      0.492612000     -0.970029000
5        0.111980000      1.354813000     -0.014712000
5        0.605675000     -0.206873000      0.408923000
1       -0.926065000      1.879514000     -0.255143000
1        0.252343000     -1.341201000      0.816375000
1       -0.431004000     -1.037680000      0.262108000
17      -2.274356000     -1.814223000     -0.497615000
17       1.375000000      0.055675000     -2.739068000
17       2.679349000      3.343748000     -0.356570000
17       1.019205000      1.546022000      3.123316000
14
trans_1,2,6,4-[(H2)B6H2Cl3]-_Cl-_TS4_ELIM_M06_acn E = -1992.61856142 Ha, H° = -1992.544345 Ha, G° = -1992.597069 Ha
5        2.032768000      0.117590000      0.572436000
1        2.952025000     -0.530911000      0.955091000
5        1.797406000      1.758520000      0.089590000
5        0.826899000      1.124336000      1.317449000
5        1.383875000      0.552804000     -0.974278000
5        0.122202000      1.482460000     -0.229330000
5        0.404936000     -0.094580000      0.247557000
1       -0.790252000      2.140407000     -0.612294000
1        0.078472000     -1.459828000     -0.897912000
1       -0.409741000     -1.649633000     -0.327008000
17      -1.396616000     -1.429644000      1.716425000
17       1.737938000      0.033078000     -2.687017000
17       2.865953000      3.244396000      0.068836000
17       0.506433000      1.671514000      3.020769000
14
trans_1,2,6,4-[B6H2Cl4]2-_H2_M06_acn E = -1992.69508227 Ha, H° = -1992.619874 Ha, G° = -1992.675108 Ha
5        1.849504000      0.207706000      0.364235000
1        2.800826000     -0.129395000      0.999842000
5        1.524731000      1.406278000     -0.818344000
5        0.560803000      1.320258000      0.566790000
5        1.180896000     -0.213369000     -1.158164000
5       -0.108100000      0.900739000     -0.956077000
5        0.216981000     -0.299235000      0.227081000
1       -1.059013000      1.239730000     -1.591586000
1       -2.045634000     -1.816889000     -2.432985000
1       -1.549001000     -1.409952000     -2.043515000
17      -0.789428000     -1.610755000      1.037163000
17       1.671087000     -1.395346000     -2.482125000
17       2.536623000      2.716994000     -1.622701000
17       0.078216000      2.501291000      1.894315000
14
cis_mer_1,2,6-[B6H3Cl3]2-_HCl_INT4_HB3_M06_acn E = -1992.68539451 Ha, H° = -1992.607848 Ha, G° = -1992.660255 Ha
5        2.255234000      0.083306000     -0.024065000
5        1.570495000      1.624442000     -0.340378000
5        0.826322000      0.541661000      0.752257000
5        1.528869000      0.385817000     -1.518601000
5        0.082824000      0.853380000     -0.756865000
5        0.784997000     -0.702386000     -0.432538000
1       -0.982650000      1.244225000     -1.124380000
1        0.428463000     -1.840510000     -0.475408000
1        1.954404000      2.752960000     -0.289368000
1       -1.362195000     -0.536842000      0.296643000
17      -2.552674000     -1.026470000      0.608665000
17       2.101734000      0.243714000     -3.265201000
17       0.327663000      0.659868000      2.523249000
17       3.907956000     -0.509922000      0.525144000
14
cis_mer_1,2,6-[B6H3Cl3]2-_HCl_TS4_PT_M06_acn E = -1992.67709078 Ha, H° = -1992.603323 Ha, G° = -1992.653996 Ha
5        0.773756000     -0.221917000      0.380174000
5        0.087410000      1.314900000      0.062422000
5       -0.643778000      0.246035000      1.161820000
5        0.076811000      0.088010000     -1.124020000
5       -1.389539000      0.559234000     -0.402011000
5       -0.667607000     -1.028683000     -0.074200000
1       -2.406722000      0.996383000     -0.826002000
1       -0.959833000     -2.176043000     -0.148158000
1        0.417552000      2.455085000      0.137983000
1       -2.135350000     -0.557601000      0.518317000
17      -3.675927000     -1.174754000      0.968411000
17       0.624135000     -0.047461000     -2.865080000
17      -1.062642000      0.386335000      2.924067000
17       2.371557000     -0.846607000      1.001806000
14
cis_mer_1,2,6-[facHB6H3Cl3]-_Cl-_INT4_H2_M06_acn E = -1992.68981340 Ha, H° = -1992.611313 Ha, G° = -1992.663364 Ha
5        2.280156000      0.086999000     -0.043035000
5        1.591044000      1.622015000     -0.358096000
5        0.889883000      0.574723000      0.776230000
5        1.565379000      0.392540000     -1.542818000
5        0.112043000      0.903955000     -0.831609000
5        0.862523000     -0.745202000     -0.496908000
1       -0.930692000      1.300514000     -1.221294000
1        0.520983000     -1.875971000     -0.548742000
1        1.919916000      2.758603000     -0.278035000
1       -0.256183000     -0.087489000      0.109258000
17      -2.698023000     -1.055720000      0.620518000
17       2.074257000      0.249314000     -3.281880000
17       0.472066000      0.697651000      2.522994000
17       3.870617000     -0.526957000      0.576499000
14
cis_mer_1,2,6-[B6H3Cl3]2-_HCl_TS4_ISO_fac-apx__M06_acn E = -1992.66007600 Ha, H° = -1992.585918 Ha, G° = -1992.638470 Ha
5        0.852587000     -0.218389000      0.297921000
5        0.306557000      1.381245000     -0.111158000
5       -0.296121000      0.612125000      1.272561000
5       -0.105582000      0.047483000     -1.058952000
5       -1.335730000      0.775913000     -0.061398000
5       -0.746257000     -0.757624000      0.338406000
1       -2.406825000      1.233218000     -0.282586000
1       -1.128361000     -1.882906000      0.605925000
1        0.814105000      2.434998000     -0.324389000
1       -1.923891000     -1.230709000      0.069411000
17      -3.786957000     -1.964080000     -0.537334000
17      -0.027893000     -0.420035000     -2.819839000
17      -0.348440000      0.991440000      3.058793000
17       2.455609000     -0.997484000      0.643087000
14
cis_1,2,6,3-[(H2)HB6H2Cl3]-_Cl-_INT4_H2_M06_acn E = -1992.66395288 Ha, H° = -1992.586289 Ha, G° = -1992.638788 Ha
5        2.226913000      0.222224000      0.401767000
5        1.788483000      1.828977000     -0.031384000
5        1.095849000      1.112737000      1.350311000
5        1.277346000      0.507007000     -0.973059000
5        0.118251000      1.367834000     -0.017988000
5        0.591168000     -0.200432000      0.405272000
1       -0.922044000      1.888078000     -0.258221000
1        0.225006000     -1.331158000      0.819774000
1        2.390133000      2.832622000     -0.244799000
1       -0.450907000     -1.064123000      0.249999000
17      -2.242036000     -1.805473000     -0.484593000
17       1.380116000      0.026818000     -2.731414000
17       1.024741000      1.511550000      3.131290000
17       3.786320000     -0.642852000      0.769402000
14
cis_1,2,6,3-[(H2)HB6H2Cl3]-_Cl-_TS4_ELIM_M06_acn E = -1992.62082048 Ha, H° = -1992.546740 Ha, G° = -1992.599881 Ha
5        2.041895000      0.190196000      0.602999000
5        1.789220000      1.807586000      0.074867000
5        0.798169000      1.161267000      1.297472000
5        1.430424000      0.543916000     -0.966223000
5        0.126643000      1.444915000     -0.278109000
5        0.439981000     -0.105345000      0.247867000
1       -0.790934000      2.064079000     -0.707461000
1       -0.054742000     -1.389990000     -0.940469000
1        2.447512000      2.797895000      0.039261000
1       -0.353718000     -1.693463000     -0.293847000
17      -0.969948000     -1.722005000      1.909652000
17       1.858522000     -0.032173000     -2.643221000
17       0.404821000      1.683547000      2.992260000
17       3.434661000     -0.778567000      1.267415000
14
cis_1,2,6,3-[B6H2Cl4]-_H2_M06_acn E = -1992.69713000 Ha, H° = -1992.621939 Ha, G° = -1992.677354 Ha
5        1.822957000      0.227234000      0.319372000
5        1.535235000      1.450560000     -0.843465000
5        0.567278000      1.341113000      0.559653000
5        1.156951000     -0.181048000     -1.186107000
5       -0.113538000      0.938761000     -0.955630000
5        0.196574000     -0.276913000      0.209325000
1       -1.064360000      1.293405000     -1.581319000
1       -2.030411000     -1.867575000     -2.403613000
1        2.186951000      2.301201000     -1.365673000
1       -1.503735000     -1.458656000     -2.058241000
17      -0.755031000     -1.602624000      1.051731000
17       1.635763000     -1.392824000     -2.487249000
17       0.125749000      2.472641000      1.942744000
17       3.244501000     -0.372549000      1.316322000
12
cis_1,2,3,4-[B6H2Cl4]2-_M06_acn E = -1991.52447705 Ha, H° = -1991.463793 Ha, G° = -1991.512597 Ha
5        1.811447000      0.231500000      0.355396000
5        1.510430000      1.422898000     -0.815065000
5        0.539233000      1.352354000      0.588932000
5        1.166845000     -0.201542000     -1.164317000
5       -0.114828000      0.913791000     -0.950208000
5        0.200068000     -0.282667000      0.227480000
1       -1.063167000      1.251017000     -1.588708000
1        0.229573000      2.115742000      1.450623000
17      -0.765889000     -1.632298000      1.023817000
17       1.694047000     -1.394990000     -2.458084000
17       3.281450000     -0.326470000      1.305212000
17       2.560043000      2.698535000     -1.627988000
11
cis_1,2,3,4-[B6HCl4]-_M06_acn E = -1990.70692936 Ha, H° = -1990.656021 Ha, G° = -1990.705582 Ha
5       -0.003122000      0.895421000      0.159902000
5        1.252592000      0.010110000     -0.728259000
5       -0.000966000      0.754182000     -1.479915000
5        0.003136000     -0.796799000      0.075006000
5        0.005072000     -0.878896000     -1.630396000
5       -1.250581000      0.001025000     -0.730929000
1        0.009150000     -1.736672000     -2.441753000
17      -3.043356000     -0.016331000     -0.661125000
17       0.005764000     -2.062813000      1.377120000
17      -0.009688000      2.124407000      1.464280000
17       3.045402000      0.005851000     -0.655977000
11
cis_1,2,3,4-[B6HCl4]3-_M06_acn E = -1990.95055270 Ha, H° = -1990.900445 Ha, G° = -1990.949647 Ha
5       -0.005933000      0.841290000      0.101512000
5        1.178035000      0.008010000     -0.738784000
5       -0.002557000      0.901392000     -1.623422000
5        0.002403000     -0.863319000      0.122012000
5        0.001989000     -0.863615000     -1.595027000
5       -1.182439000     -0.000146000     -0.741562000
1        0.006141000     -1.709035000     -2.444183000
17      -3.053414000      0.017148000     -0.674761000
17       0.043618000     -2.133877000      1.515523000
17      -0.021554000      2.095397000      1.476073000
17       3.047115000      0.006241000     -0.649427000
14
cis_1,2,3,4-[B6H2Cl4]2-_HCl_INT5_HB3_M06_acn E = -2452.33337193 Ha, H° = -2452.261746 Ha, G° = -2452.318304 Ha
5        2.250543000      0.065567000     -0.024931000
5        1.560795000      1.590188000     -0.345349000
5        0.816836000      0.532366000      0.753754000
5        1.523955000      0.373357000     -1.527666000
5        0.075173000      0.850108000     -0.760581000
5        0.779314000     -0.705437000     -0.433513000
1       -0.988136000      1.239720000     -1.131093000
1        0.406692000     -1.835803000     -0.485571000
1       -1.372236000     -0.567203000      0.299026000
17      -2.563883000     -1.047380000      0.613498000
17       2.094235000      0.262231000     -3.268622000
17       0.340425000      0.691686000      2.519134000
17       3.912977000     -0.458569000      0.538888000
17       2.210721000      3.299678000     -0.244439000
14
cis_1,2,3,4-[B6H2Cl4]2-_HCl_TS5_PT_M06_acn E = -2452.32371155 Ha, H° = -2452.255927 Ha, G° = -2452.310656 Ha
5        0.768540000     -0.235728000      0.380503000
5        0.074418000      1.285743000      0.058950000
5       -0.656332000      0.231871000      1.162052000
5        0.073090000      0.080172000     -1.133661000
5       -1.398150000      0.554212000     -0.411870000
5       -0.675287000     -1.030997000     -0.076474000
1       -2.412512000      0.994767000     -0.835278000
1       -0.963566000     -2.175970000     -0.168783000
1       -2.115764000     -0.570332000      0.524200000
17      -3.680454000     -1.185434000      0.990947000
17       0.623478000     -0.038801000     -2.866082000
17       2.368959000     -0.817123000      1.013942000
17       0.619399000      3.012413000      0.209247000
17      -1.051137000      0.424979000      2.916877000
14
cis_1,2,3,4-[facHB6H2Cl4]-_Cl-_INT5_PT_M06_acn E = -2452.33444847 Ha, H° = -2452.262333 Ha, G° = -2452.318380 Ha
5        2.274883000      0.074181000     -0.042848000
5        1.574713000      1.595235000     -0.359726000
5        0.872250000      0.553073000      0.772997000
5        1.563846000      0.386007000     -1.552646000
5        0.102412000      0.890702000     -0.842709000
5        0.855803000     -0.747598000     -0.500223000
1       -0.934244000      1.290658000     -1.241561000
1        0.521460000     -1.877558000     -0.574826000
1       -0.271899000     -0.109316000      0.108186000
17      -2.671078000     -1.036700000      0.650723000
17       2.073337000      0.261111000     -3.285238000
17       0.481947000      0.726612000      2.515299000
17       3.867697000     -0.492447000      0.595032000
17       2.116498000      3.312051000     -0.201973000
14
cis_1,2,3,4-[facHB6H2Cl4]-_Cl-_TS5_ISO_fac-apx__M06_acn E = -2452.31063425 Ha, H° = -2452.241260 Ha, G° = -2452.296537 Ha
5        0.784170000     -0.232401000      0.283653000
5        0.323209000      1.363902000     -0.104995000
5       -0.315404000      0.637008000      1.288581000
5       -0.219696000      0.068070000     -1.055661000
5       -1.334624000      0.935887000     -0.047777000
5       -0.856039000     -0.651726000      0.333372000
1       -2.377712000      1.469719000     -0.240104000
1       -1.281906000     -1.734230000      0.772433000
1       -1.925998000     -1.575404000      0.089692000
17      -3.454623000     -2.301739000     -0.701998000
17      -0.133923000     -0.337424000     -2.828671000
17       2.378521000     -1.056185000      0.568765000
17       1.279767000      2.875418000     -0.442220000
17      -0.303497000      1.031135000      3.066886000
14
1,2,3,4,6-[(H2)B6HCl4]-_Cl-_INT5_H2_M06_acn E = -2452.31086579 Ha, H° = -2452.239147 Ha, G° = -2452.295616 Ha
5        2.222557000      0.207499000      0.405670000
5        1.766352000      1.799775000     -0.026036000
5        1.086677000      1.101893000      1.359335000
5        1.268221000      0.489553000     -0.972928000
5        0.105918000      1.356286000     -0.012549000
5        0.588531000     -0.211617000      0.411272000
1       -0.933307000      1.873529000     -0.256988000
1        0.213186000     -1.330426000      0.828918000
1       -0.458738000     -1.054538000      0.240107000
17      -2.238423000     -1.794144000     -0.497713000
17       1.389848000      0.046360000     -2.731725000
17       1.047688000      1.525537000      3.127941000
17       3.800706000     -0.608685000      0.768788000
17       2.708592000      3.317314000     -0.356513000
14
1,2,3,4,6-[(H2)B6HCl4]-_Cl-_TS5_ELIM_M06_acn E = -2452.26463648 Ha, H° = -2452.196333 Ha, G° = -2452.252968 Ha
5        2.017500000      0.161332000      0.610612000
5        1.760970000      1.774432000      0.073727000
5        0.780976000      1.137952000      1.296146000
5        1.415712000      0.517991000     -0.960291000
5        0.107110000      1.408693000     -0.271980000
5        0.415390000     -0.152163000      0.261949000
1       -0.814727000      2.016723000     -0.708591000
1       -0.064595000     -1.287515000     -0.940551000
1       -0.321986000     -1.666461000     -0.308868000
17      -0.909989000     -1.656883000      1.855709000
17       1.850344000     -0.046034000     -2.636752000
17       0.435103000      1.698177000      2.987090000
17       3.436414000     -0.750960000      1.292155000
17       2.798800000      3.274676000      0.035637000
14
1,2,3,4,6-[B6HCl5]2-_H2_M06_acn E = -2452.34308004 Ha, H° = -2452.273682 Ha, G° = -2452.333187 Ha
5        1.812297000      0.217104000      0.339665000
5        1.517680000      1.420465000     -0.828095000
5        0.547133000      1.333584000      0.561389000
5        1.162678000     -0.201459000     -1.177726000
5       -0.116031000      0.920232000     -0.963739000
5        0.192183000     -0.288816000      0.211548000
1       -1.061816000      1.267187000     -1.598787000
1       -2.034937000     -1.861798000     -2.416196000
1       -1.546027000     -1.438726000     -2.034292000
17      -0.777414000     -1.610565000      1.032223000
17       1.675968000     -1.386482000     -2.479677000
17       3.257728000     -0.319876000      1.324487000
17       2.563323000      2.714211000     -1.599084000
17       0.113871000      2.498946000      1.909037000
12
trans_1,6,2,4-[B6H2Cl4]2-_M06_acn E = -1991.52243313 Ha, H° = -1991.461642 Ha, G° = -1991.510446 Ha
5        1.850798000      0.208013000      0.365269000
1        2.802322000     -0.127479000      1.001469000
5        1.525443000      1.406419000     -0.817947000
5        0.561433000      1.320493000      0.567261000
5        1.182415000     -0.213008000     -1.157196000
5       -0.106956000      0.899471000     -0.955207000
5        0.218399000     -0.298932000      0.228008000
1       -1.058482000      1.234965000     -1.591404000
17      -0.792441000     -1.610372000      1.032641000
17       1.665616000     -1.394948000     -2.483789000
17       2.536294000      2.717862000     -1.622571000
17       0.078285000      2.502411000      1.893893000
11
trans_1,6,2,4-[B6HCl4]-_M06_acn E = -1990.71081326 Ha, H° = -1990.660308 Ha, G° = -1990.709981 Ha
5       -0.000774000     -0.000032000     -1.064473000
5       -0.833730000      0.937532000     -0.005707000
5        0.938129000      0.834386000     -0.007759000
5       -0.936846000     -0.834378000     -0.005484000
5        0.001963000      0.000084000      1.135794000
5        0.835032000     -0.937439000     -0.007537000
1        0.003189000      0.000169000      2.323023000
17       2.029102000     -2.276796000      0.011454000
17      -2.276196000     -2.028386000      0.016714000
17      -2.027760000      2.276872000      0.016178000
17       2.277440000      2.028503000      0.010919000
11
trans_1,6,2,4-[B6HCl4]3-_M06_acn E = -1990.94727835 Ha, H° = -1990.896977 Ha, G° = -1990.945487 Ha
5       -0.000878000     -0.000144000     -1.276867000
5       -0.782742000      0.881628000     -0.005557000
5        0.882204000      0.783367000     -0.007558000
5       -0.881048000     -0.783337000     -0.005281000
5        0.002115000      0.000111000      1.250873000
5        0.783933000     -0.881644000     -0.007286000
1        0.003621000      0.000261000      2.456030000
17       2.028963000     -2.275463000      0.002200000
17      -2.275535000     -2.027638000      0.007632000
17      -2.027656000      2.275568000      0.007110000
17       2.276572000      2.027806000      0.001827000
14
trans_1,6,2,4-[B6H2Cl4]2-_HCl_INT5_HB3_M06_acn E = -2452.33072663 Ha, H° = -2452.259168 Ha, G° = -2452.316170 Ha
5        1.584536000     -0.274765000      0.102090000
5        1.085971000      1.329391000     -0.229002000
5        0.261828000      0.371504000      0.929943000
5        0.841147000      0.079433000     -1.373457000
5       -0.486520000      0.727732000     -0.553593000
5        0.015927000     -0.887314000     -0.222117000
1       -0.472049000     -1.974773000     -0.237156000
1        1.588655000      2.410061000     -0.222384000
1       -2.001815000     -0.751458000      0.815634000
17      -3.141658000     -1.215170000      1.281192000
17       1.284414000     -0.164099000     -3.139304000
17      -0.151513000      0.633591000      2.700471000
17       3.167133000     -1.061223000      0.603456000
17      -2.054572000      1.537964000     -1.064265000
14
trans_1,6,2,4-[B6H2Cl4]2-_HCl_TS5_PT_M06_acn E = -2452.31834641 Ha, H° = -2452.250466 Ha, G° = -2452.304668 Ha
5        1.491704000     -0.305775000      0.137813000
5        0.945212000      1.282270000     -0.169247000
5        0.168308000      0.306024000      0.995946000
5        0.752980000      0.047722000     -1.332097000
5       -0.606520000      0.675089000     -0.543355000
5       -0.033729000     -0.987745000     -0.222506000
1       -0.430206000     -2.101645000     -0.289597000
1        1.370800000      2.390439000     -0.118264000
1       -1.309400000     -0.421811000      0.553396000
17      -2.855340000     -0.984221000      1.196275000
17       1.119129000     -0.143797000     -3.105981000
17      -0.063932000      0.557302000      2.773361000
17       3.040098000     -1.066181000      0.722649000
17      -2.067620000      1.513202000     -1.206884000
14
trans_1,6,2,4-[facHB6H2Cl4]-_Cl-_INT5_PT_M06_acn E = -2452.32833566 Ha, H° = -2452.256367 Ha, G° = -2452.312385 Ha
5        1.582427000     -0.275545000      0.099144000
5        1.047853000      1.315713000     -0.214866000
5        0.295404000      0.372617000      0.984617000
5        0.834952000      0.075522000     -1.369482000
5       -0.510544000      0.751307000     -0.598677000
5        0.071606000     -0.971684000     -0.265155000
1       -0.383418000     -2.060489000     -0.292077000
1        1.483301000      2.417155000     -0.175500000
1       -0.919510000     -0.207379000      0.420521000
17      -3.236511000     -1.193778000      1.309291000
17       1.177149000     -0.123956000     -3.137241000
17       0.021767000      0.600793000      2.742735000
17       3.119756000     -1.036870000      0.681820000
17      -1.990406000      1.553713000     -1.217750000
14
trans_1,6,2,4-[(H2)B6HCl4]-_Cl-_TS5_ELIM_M06_acn E =  -2452.26494785 Ha, H° = -2452.196774 Ha, G° = -2452.252779 Ha
5        2.069230000      0.194198000      0.489987000
5        1.765262000      1.815104000      0.064759000
5        0.856798000      1.082112000      1.321637000
5        1.326877000      0.566688000     -1.000341000
5        0.105298000      1.446966000     -0.178029000
5        0.428664000     -0.142018000      0.251540000
1        0.685923000     -1.739830000     -0.331170000
1        2.400394000      2.817988000     -0.001738000
1       -0.012425000     -1.858389000     -0.002016000
17      -1.781544000     -1.100160000      1.178485000
17       1.670628000      0.073626000     -2.719758000
17       0.507449000      1.518928000      3.050333000
17       3.506224000     -0.830291000      0.939405000
17      -1.353428000      2.415173000     -0.660504000
14
trans_1,6,2,4,3-[B6Cl5]2-_H2_M06_acn E = -2452.34342219 Ha, H° = -2452.273944 Ha, G° = -2452.331831 Ha
5        1.082449000     -0.453676000      0.339684000
5        1.092084000      1.140286000     -0.291812000
5        0.142928000      0.752448000      1.078766000
5        0.322952000     -0.132794000     -1.144202000
5       -0.614711000      1.072284000     -0.402646000
5       -0.617046000     -0.510824000      0.226193000
1        0.486288000     -3.942491000     -1.090829000
1        1.932996000      1.943475000     -0.548518000
1        0.514994000     -3.192979000     -1.053445000
17      -1.920838000     -1.729963000      0.632335000
17       0.427113000     -0.801555000     -2.848493000
17      -0.025290000      1.390663000      2.789085000
17       2.364245000     -1.620675000      0.937348000
17      -1.942095000      2.201702000     -0.970146000
12
1,2,3,4,6-[B6HCl5]2-_M06_acn E = -2451.17040460 Ha, H° = -2451.115322 Ha, G° = -2451.168080 Ha
5        1.813392000      0.216743000      0.340666000
5        1.518273000      1.420395000     -0.827446000
5        0.548000000      1.333692000      0.561853000
5        1.164086000     -0.201219000     -1.176856000
5       -0.114995000      0.918842000     -0.962697000
5        0.193422000     -0.288811000      0.212555000
1       -1.061370000      1.263398000     -1.597813000
17      -0.781601000     -1.609863000      1.027927000
17       1.672090000     -1.385536000     -2.481462000
17       3.259751000     -0.317658000      1.325512000
17       2.562811000      2.714492000     -1.599441000
17       0.113743000      2.500056000      1.908443000
11
1,2,3,4,6-[B6Cl5]-_M06_acn E = -2450.34687441 Ha, H° = -2450.301631 Ha, G° = -2450.356113 Ha
5        0.002639000     -0.002629000      0.686652000
5       -0.851828000      0.920467000     -0.450821000
5       -0.920859000     -0.849941000     -0.455291000
5        0.918388000      0.850835000     -0.456909000
5       -0.005521000      0.004070000     -1.522820000
5        0.848875000     -0.918835000     -0.461356000
17       2.064921000     -2.231797000     -0.411376000
17       2.231564000      2.065968000     -0.397201000
17       0.005491000     -0.004313000      2.496803000
17      -2.066712000      2.232999000     -0.378624000
17      -2.234079000     -2.064878000     -0.392883000
11
1,2,3,4,6-[B6Cl5]3-_M06_acn E = -2450.60206277 Ha, H° = -2450.557381 Ha, G° = -2450.611164 Ha
5        0.002562000     -0.002679000      0.769323000
5       -0.807185000      0.870819000     -0.449440000
5       -0.872097000     -0.805135000     -0.453833000
5        0.868542000      0.805983000     -0.455637000
5       -0.006339000      0.003939000     -1.706563000
5        0.803902000     -0.869835000     -0.460173000
17       2.069663000     -2.236174000     -0.426448000
17       2.236505000      2.069564000     -0.409952000
17       0.007005000     -0.003346000      2.649184000
17      -2.070576000      2.238693000     -0.392760000
17      -2.239104000     -2.069883000     -0.407528000
14
1,2,3,4,6-[B6HCl5]2-_HCl_INT6_HB3_M06_acn E = -2911.97866927 Ha, H° = -2911.912814 Ha, G° = -2911.973789 Ha
5        1.332979000     -0.666291000      0.142252000
5        0.831389000      0.919386000     -0.210383000
5        0.008334000      0.001782000      0.964312000
5        0.589126000     -0.323977000     -1.344510000
5       -0.739917000      0.345441000     -0.529658000
5       -0.242906000     -1.262808000     -0.174868000
1       -0.735055000     -2.346329000     -0.178971000
1       -2.260185000     -1.100190000      0.868639000
17      -3.407007000     -1.527879000      1.349876000
17       1.041889000     -0.558918000     -3.101285000
17      -0.380774000      0.330277000      2.721607000
17       2.919618000     -1.420382000      0.652132000
17       1.608022000      2.571537000     -0.213967000
17      -2.275065000      1.194035000     -1.050466000
14
1,2,3,4,6-[B6HCl5]2-_HCl_TS6_PT_M06_acn E = -2911.96520733 Ha, H° = -2911.903262 Ha, G° = -2911.961031 Ha
5        1.241370000     -0.697000000      0.177183000
5        0.699949000      0.877695000     -0.155343000
5       -0.077878000     -0.058040000      1.030819000
5        0.499606000     -0.355294000     -1.304567000
5       -0.855872000      0.298885000     -0.520464000
5       -0.299584000     -1.355804000     -0.169239000
1       -0.695025000     -2.468763000     -0.227114000
1       -1.548970000     -0.778764000      0.591449000
17      -3.119751000     -1.307550000      1.267127000
17       0.865494000     -0.555147000     -3.069385000
17      -0.292728000      0.262563000      2.791425000
17       2.784516000     -1.441615000      0.771693000
17       1.374856000      2.556241000     -0.109634000
17      -2.285534000      1.178277000     -1.179240000
14
1,2,3,4,6-[B6HCl5]2-_HCl_INT6_PT_M06_acn E = -2911.97324097 Ha, H° = -2911.907159 Ha, G° = -2911.966335 Ha
5        1.331549000     -0.667728000      0.138530000
5        0.794863000      0.910457000     -0.195374000
5        0.041466000     -0.005173000      1.017442000
5        0.583654000     -0.326628000     -1.341527000
5       -0.764291000      0.361195000     -0.576021000
5       -0.192507000     -1.344684000     -0.215381000
1       -0.637275000     -2.436312000     -0.241677000
1       -1.189143000     -0.588849000      0.461715000
17      -3.463204000     -1.447777000      1.379868000
17       0.926285000     -0.524335000     -3.102446000
17      -0.198531000      0.293077000      2.764066000
17       2.864738000     -1.409540000      0.736072000
17       1.474877000      2.578586000     -0.155722000
17      -2.208313000      1.204452000     -1.208708000
14
1,2,3,4,6-[B6HCl5]2-_HCl_TS6_ELIM_M06_acn E = -2911.90895086 Ha, H° = -2911.846501 Ha, G° = -2911.906448 Ha
5        2.053754000      0.172700000      0.496313000
5        1.744372000      1.781897000      0.065408000
5        0.840247000      1.063817000      1.323584000
5        1.311990000      0.541875000     -0.996601000
5        0.089701000      1.424252000     -0.174627000
5        0.403972000     -0.169176000      0.259918000
1        0.704006000     -1.700968000     -0.321415000
1        0.002758000     -1.852774000     -0.001916000
17      -1.741897000     -1.083457000      1.159377000
17       1.678739000      0.067954000     -2.711795000
17       0.516191000      1.543627000      3.042018000
17       3.501952000     -0.828615000      0.945081000
17       2.710825000      3.320060000     -0.047279000
17      -1.338506000      2.431676000     -0.655224000
14
1,2,3,4,6,5-[B6Cl6]2-_H2_M06_acn E = -2911.98906279 Ha, H° = -2911.925283 Ha, G° = -2911.987823 Ha
5        0.844238000     -0.733706000      0.382360000
5        0.775787000      0.872981000     -0.180439000
5       -0.162767000      0.400457000      1.156271000
5        0.091681000     -0.382925000     -1.106610000
5       -0.913332000      0.750072000     -0.330457000
5       -0.847197000     -0.856970000      0.233172000
1        0.266572000     -4.171742000     -1.212432000
1        0.069893000     -3.479948000     -0.996196000
17      -2.107093000     -2.138776000      0.561715000
17       0.302482000     -0.957203000     -2.828279000
17      -0.376347000      1.001248000      2.868164000
17       2.202613000     -1.833406000      0.913776000
17       2.024390000      2.169083000     -0.491617000
17      -2.262107000      1.863378000     -0.856385000
16
[B6H6]-_2xHCl_INT1_HB3_M06_acn E = -1074.55088998 Ha, H° = -1074.444821 Ha, G° = -1074.492939 Ha
5        2.217448000      0.125218000     -0.004494000
1        3.292743000     -0.222895000      0.390816000
5        1.449985000      1.647347000     -0.302077000
5        0.721942000      0.501656000      0.745740000
5        1.522250000      0.455814000     -1.553762000
5        0.026726000      0.832131000     -0.803516000
5        0.794178000     -0.689937000     -0.506027000
1       -1.048552000      1.180259000     -1.198885000
1        1.911642000      0.431954000     -2.685399000
1        0.474390000     -1.839179000     -0.607146000
1        0.332605000      0.525499000      1.877397000
1        1.769773000      2.796580000     -0.200977000
1       -1.241010000     -0.550550000      0.456598000
17      -2.402237000     -1.052075000      0.882055000
1        3.484736000      1.508378000     -1.264568000
17       4.645805000      2.010188000     -1.690016000
16
Cl-_[facHB6H6]-_HCl_M06_acn E = -1074.56511299 Ha, H° = -1074.456940 Ha, G° = -1074.506441 Ha
5        2.231701000      0.135005000     -0.016035000
1        3.288004000     -0.231981000      0.391857000
5        1.469968000      1.651107000     -0.314758000
5        0.791415000      0.548591000      0.786649000
5        1.535830000      0.460887000     -1.557778000
5        0.048032000      0.895976000     -0.859753000
5        0.861956000     -0.723295000     -0.541750000
1       -1.024161000      1.232220000     -1.238032000
1        1.895959000      0.418923000     -2.691362000
1        0.527587000     -1.857267000     -0.630565000
1        0.394559000      0.568783000      1.903551000
1        1.763610000      2.799241000     -0.204620000
1       -0.269194000     -0.120382000      0.096814000
17      -2.648500000     -1.172731000      0.969930000
1        3.590549000      1.553538000     -1.301154000
17       4.735274000      2.050289000     -1.712349000
16
Cl-_[facHB6H6]-_HCl_TS1_2nd_PT_M06_acn E = -1074.54988313 Ha, H° = -1074.444951 Ha, G° = -1074.491342 Ha
5        2.299881000      0.134390000     -0.012648000
1        3.343953000     -0.237491000      0.397002000
5        1.507705000      1.708106000     -0.322016000
5        0.864372000      0.580201000      0.759806000
5        1.576443000      0.472748000     -1.612830000
5        0.119151000      0.927284000     -0.886897000
5        0.934627000     -0.691497000     -0.569479000
1       -0.942642000      1.272306000     -1.272587000
1        1.925486000      0.426518000     -2.740707000
1        0.618747000     -1.825332000     -0.666587000
1        0.482790000      0.608038000      1.877126000
1        1.789636000      2.849882000     -0.208053000
1       -0.196008000     -0.089833000      0.070259000
17      -2.451635000     -1.095507000      0.904634000
1        2.881673000      1.244719000     -1.039520000
17       4.438410000      1.924375000     -1.596858000
16
Cl-_B6H8_Cl-_M06_acn E = -1074.55834491 Ha, H° = -1074.448825 Ha, G° = -1074.497322 Ha
5        2.231701000      0.135005000     -0.016035000
1        3.288004000     -0.231981000      0.391857000
5        1.469968000      1.651107000     -0.314758000
5        0.791415000      0.548591000      0.786649000
5        1.535830000      0.460887000     -1.557778000
5        0.048032000      0.895976000     -0.859753000
5        0.861956000     -0.723295000     -0.541750000
1       -1.024161000      1.232220000     -1.238032000
1        1.895959000      0.418923000     -2.691362000
1        0.527587000     -1.857267000     -0.630565000
1        0.394559000      0.568783000      1.903551000
1        1.763610000      2.799241000     -0.204620000
1       -0.269194000     -0.120382000      0.096814000
17      -2.648500000     -1.172731000      0.969930000
1        3.590549000      1.553538000     -1.301154000
17       4.735274000      2.050289000     -1.712349000
16
Cl-_cis-1-[B6H6Cl]-_HCl_M06_acn E = -1534.20684116 Ha, H° = -1534.104671 Ha, G° = -1534.157813 Ha
5        2.361460000      0.373449000      0.295874000
1        3.476654000     -0.037072000      0.325702000
5        1.582237000      1.840749000     -0.172133000
5        1.278648000      1.157155000      1.374069000
5        1.208952000      0.382794000     -0.938152000
5        0.040142000      1.221591000      0.214214000
5        0.877995000     -0.356670000      0.716877000
1       -1.080525000      1.597511000      0.147731000
1        0.519222000     -1.415835000      1.105816000
1        1.313299000      1.535075000      2.500031000
1        1.919371000      2.894034000     -0.608211000
1       -0.042260000     -0.085702000     -0.326264000
17      -2.491691000     -1.525402000     -0.823571000
17       1.161870000     -0.191096000     -2.650868000
1        3.357641000      2.248304000      1.344522000
17       4.378209000      2.925353000      1.814315000
16
Cl-_cis-1-[B6H6Cl]-_HCl_TS2_2nd_PT__M06_acn E = -1534.18924700 Ha, H° = -1534.090638 Ha, G° = -1534.140117 Ha
5        2.413210000      0.365506000      0.311518000
1        3.516208000     -0.054744000      0.324704000
5        1.606662000      1.892980000     -0.173780000
5        1.309158000      1.194760000      1.437590000
5        1.242846000      0.416787000     -0.897799000
5        0.094385000      1.269644000      0.263523000
5        0.929645000     -0.310034000      0.766635000
1       -1.015368000      1.666702000      0.222408000
1        0.584409000     -1.356625000      1.185839000
1        1.337290000      1.565444000      2.557541000
1        1.938891000      2.931540000     -0.626043000
1       -0.010413000     -0.045773000     -0.269297000
17      -2.129379000     -1.375142000     -0.836040000
17       1.218242000     -0.136877000     -2.600730000
1        2.712806000      1.798246000      1.000112000
17       4.112634000      2.741823000      1.653772000
16
Cl-_cis-1-B6H7Cl_Cl-_M06_acn E = -1534.19605228 Ha, H° = -1534.093045 Ha, G° = -1534.144578 Ha
5        2.351903000      0.295436000      0.271446000
1        3.463608000     -0.091116000      0.302213000
5        1.520708000      1.863144000     -0.229160000
5        1.214401000      1.146024000      1.424662000
5        1.180017000      0.373615000     -0.932566000
5        0.026417000      1.226146000      0.230355000
5        0.865289000     -0.353010000      0.736692000
1       -1.081718000      1.620980000      0.187356000
1        0.523093000     -1.398095000      1.155644000
1        1.273585000      1.533445000      2.534831000
1        1.876730000      2.901991000     -0.654522000
1       -0.072304000     -0.090200000     -0.305240000
17      -2.140522000     -1.403075000     -0.860540000
17       1.158498000     -0.179254000     -2.627501000
1        2.433599000      1.610862000      0.856854000
17       4.375054000      2.886360000      1.762662000
16
Cl-_trans-1-[B6H6Cl]-_HCl_M06_acn E = -1534.21082639 Ha, H° = -1534.108764 Ha, G° = -1534.162248 Ha
5        2.223768000      0.203402000      0.006265000
1        3.286129000     -0.131080000      0.421747000
5        1.399556000      1.674259000     -0.277674000
5        0.758317000      0.542866000      0.805130000
5        1.524583000      0.530148000     -1.541977000
5        0.011527000      0.891525000     -0.848086000
5        0.882074000     -0.686066000     -0.541936000
1       -1.063473000      1.209495000     -1.229288000
1        1.888187000      0.522005000     -2.673577000
1        0.608496000     -1.831902000     -0.659633000
1        0.360043000      0.546052000      1.920138000
1       -0.276664000     -0.162251000      0.092569000
17      -2.624311000     -1.237886000      0.938429000
1        3.701363000      1.429025000     -1.371746000
17       4.869084000      1.791678000     -1.836556000
17       1.779557000      3.448007000     -0.072283000
16	
Cl-_trans-1-[B6H6Cl]-_HCl_TS2_2nd_PT_M06_acn E = -1534.18981905 Ha, H° = -1534.091171 Ha, G° = -1534.141003 Ha
5        2.306911000      0.163730000     -0.000577000
1        3.344087000     -0.201946000      0.426472000
5        1.475919000      1.725416000     -0.304298000
5        0.857414000      0.582185000      0.765500000
5        1.576445000      0.504893000     -1.615084000
5        0.110372000      0.929279000     -0.883893000
5        0.947338000     -0.665135000     -0.569018000
1       -0.948522000      1.273773000     -1.273521000
1        1.907700000      0.468197000     -2.746811000
1        0.664359000     -1.804498000     -0.681952000
1        0.481227000      0.608846000      1.883173000
1       -0.194132000     -0.112334000      0.065403000
17      -2.405091000     -1.105827000      0.878607000
1        2.880544000      1.172478000     -1.055011000
17       4.515457000      1.733668000     -1.669108000
17       1.805802000      3.475793000     -0.085379000
16
Cl-_trans-1-B6H7Cl_Cl-_M06_acn E = -1534.19602800 Ha, H° = -1534.093050 Ha, G° = -1534.144609 Ha
5        2.239003000      0.120571000      0.052577000
1        3.296050000     -0.209035000      0.451483000
5        1.376077000      1.725206000     -0.256816000
5        0.785356000      0.552091000      0.793437000
5        1.485508000      0.472410000     -1.610786000
5        0.038005000      0.900169000     -0.855320000
5        0.887388000     -0.689933000     -0.545578000
1       -1.022123000      1.237682000     -1.240919000
1        1.856602000      0.463151000     -2.727730000
1        0.612289000     -1.828605000     -0.662079000
1        0.406185000      0.575003000      1.907875000
1       -0.263201000     -0.145226000      0.091733000
17      -2.412715000     -1.137237000      0.864398000
1        2.545579000      1.119967000     -0.914680000
17       4.840564000      1.722076000     -1.835134000
17       1.728367000      3.460070000     -0.046578000
16
Cl-_cis-1,2-[B6H5Cl2]-_HCl_M06_acn E = -1993.85245875 Ha, H° = -1993.756458 Ha, G° = -1993.813821 Ha
5        2.368967000      0.295850000      0.307675000
5        1.670348000      1.800500000     -0.122146000
5        1.343392000      1.087773000      1.414383000
5        1.224165000      0.379115000     -0.925636000
5        0.108818000      1.221362000      0.249941000
5        0.870170000     -0.389274000      0.719050000
1       -0.987639000      1.661893000      0.217934000
1        0.483370000     -1.445738000      1.082543000
1        1.383300000      1.435952000      2.548336000
1        2.050525000      2.846802000     -0.534920000
1       -0.053000000     -0.051130000     -0.320495000
17      -2.495846000     -1.346949000     -0.824845000
17       1.192878000     -0.173594000     -2.638796000
17       4.044173000     -0.410636000      0.296867000
1        3.308599000      2.350339000      1.552912000
17       4.226609000      3.123151000      2.070772000
16	
Cl-_cis-1,2-[B6H5Cl2]-_HCl_TS3_2nd_PT_M06_acn E = -1993.82932346 Ha, H° = -1993.736841 Ha, G° = -1993.789978 Ha
5        2.428417000      0.317395000      0.357133000
5        1.672743000      1.888055000     -0.101066000
5        1.347530000      1.153829000      1.506135000
5        1.273889000      0.434987000     -0.857747000
5        0.149295000      1.277114000      0.313985000
5        0.930763000     -0.322594000      0.791258000
1       -0.943129000      1.716818000      0.291982000
1        0.567240000     -1.372452000      1.183325000
1        1.355250000      1.487407000      2.636370000
1        2.024000000      2.923531000     -0.541547000
1       -0.003165000     -0.003944000     -0.250677000
17      -2.110592000     -1.244381000     -0.909636000
17       1.282617000     -0.100200000     -2.559045000
17       4.052191000     -0.429915000      0.314871000
1        2.679782000      1.806398000      1.095157000
17       4.031996000      2.853367000      1.823076000
16
Cl-_cis-1,2-B6H6Cl2_Cl-_M06_acn E = -1993.83397699 Ha, H° = -1993.737475 Ha, G° = -1993.792153 Ha
5        2.371850000      0.233455000      0.304446000
5        1.600521000      1.847679000     -0.162486000
5        1.266716000      1.090174000      1.485689000
5        1.209849000      0.385798000     -0.900885000
5        0.092198000      1.233049000      0.278676000
5        0.865840000     -0.374334000      0.750033000
1       -0.995726000      1.679303000      0.261020000
1        0.498809000     -1.422975000      1.136258000
1        1.317509000      1.442174000      2.606620000
1        1.986161000      2.882042000     -0.568324000
1       -0.066201000     -0.050220000     -0.292302000
17      -2.146608000     -1.259490000     -0.918119000
17       1.214105000     -0.149356000     -2.596171000
17       3.997463000     -0.484262000      0.270186000
1        2.479905000      1.568294000      0.938355000
17       4.188732000      3.034038000      1.923091000
16
Cl-_trans-1,2-[B6H5Cl2]-_HCl_M06_acn E = -1993.85249441 Ha, H° = -1993.756416 Ha, G° = -1993.813445 Ha
5        2.396206000      0.408769000      0.247644000
1        3.513150000      0.005732000      0.253788000
5        1.585771000      1.843407000     -0.221632000
5        1.332544000      1.212851000      1.341685000
5        1.205211000      0.375105000     -0.955047000
5        0.060247000      1.236364000      0.214861000
5        0.921698000     -0.314221000      0.711923000
1       -1.056931000      1.620443000      0.165282000
1        0.597490000     -1.361058000      1.154932000
1        1.386004000      1.605427000      2.460367000
1       -0.034734000     -0.096234000     -0.294296000
17      -2.399864000     -1.499625000     -0.693506000
17       1.126136000     -0.186400000     -2.663780000
17       2.071140000      3.430535000     -0.965490000
1        3.485685000      2.125352000      1.499004000
17       4.501008000      2.712218000      2.076705000
16	
Cl-_trans-1,2-[B6H5Cl2]-_HCl_TS3_2nd_PT_M06_acn E = -1993.82933215 Ha, H° = -1993.736955 Ha, G° = -1993.790162 Ha
5        2.458467000      0.377622000      0.300618000
1        3.554941000     -0.054507000      0.284796000
5        1.631696000      1.902200000     -0.186337000
5        1.366223000      1.227576000      1.445546000
5        1.264280000      0.420660000     -0.888625000
5        0.134188000      1.288738000      0.286220000
5        0.972357000     -0.278494000      0.775572000
1       -0.969990000      1.698790000      0.258980000
1        0.644082000     -1.315074000      1.227943000
1        1.388698000      1.596809000      2.564465000
1        0.014030000     -0.045049000     -0.231075000
17      -2.074870000     -1.336902000     -0.786169000
17       1.228374000     -0.105934000     -2.592570000
17       2.075679000      3.451120000     -0.962636000
1        2.764488000      1.723152000      1.041326000
17       4.238117000      2.567958000      1.794384000
16
Cl-_trans-1,2-B6H6Cl2_Cl-_M06_acn E = -1993.83401117 Ha, H° = -1993.737388 Ha, G° = -1993.791990 Ha
5        2.396520000      0.311194000      0.251228000
1        3.503479000     -0.087188000      0.253391000
5        1.546834000      1.874178000     -0.250806000
5        1.278311000      1.186146000      1.424777000
5        1.195038000      0.376435000     -0.926589000
5        0.066827000      1.248229000      0.251223000
5        0.908992000     -0.316669000      0.743419000
1       -1.036223000      1.656115000      0.219834000
1        0.584078000     -1.349775000      1.201579000
1        1.343214000      1.571294000      2.534129000
1       -0.052118000     -0.087155000     -0.266815000
17      -2.093862000     -1.362008000     -0.806963000
17       1.146672000     -0.143881000     -2.626003000
17       2.000058000      3.410278000     -1.022989000
1        2.504954000      1.608310000      0.861692000
17       4.431025000      2.675793000      1.902922000
16
Cl-_1,6-[B6H5Cl2]-_HCl_M06_acn E = -1993.85025676 Ha, H° = -1993.754377 Ha, G° = -1993.812050 Ha
5        2.396474000      0.231785000      0.338164000
1        3.477843000     -0.257748000      0.369381000
5        1.719936000      1.765529000     -0.093556000
5        1.349149000      1.048715000      1.409831000
5        1.252272000      0.355140000     -0.900811000
5        0.132565000      1.235592000      0.248937000
5        0.860807000     -0.413962000      0.714162000
1       -0.956872000      1.692549000      0.200422000
1        0.431325000     -1.450352000      1.086710000
1        2.125381000      2.807314000     -0.493864000
1       -0.029231000     -0.051902000     -0.337760000
17      -2.492379000     -1.288549000     -0.862425000
17       1.204559000     -0.153861000     -2.631757000
17       1.415655000      1.569836000      3.154618000
1        3.702934000      2.015934000      1.205639000
17       4.812851000      2.605645000      1.562498000
16	
Cl-_1,6-[B6H5Cl2]-_HCl_TS3_2nd_PT_M06_acn E = -1993.82696154 Ha, H° = -1993.734514 Ha, G° = -1993.787682 Ha
5        2.471331000      0.215377000      0.326384000
1        3.531309000     -0.300516000      0.318395000
5        1.768030000      1.820613000     -0.123860000
5        1.417844000      1.096234000      1.473778000
5        1.294375000      0.384364000     -0.868598000
5        0.218137000      1.288800000      0.305505000
5        0.940269000     -0.358612000      0.768559000
1       -0.855707000      1.773528000      0.293539000
1        0.527796000     -1.381581000      1.182332000
1        2.152980000      2.843820000     -0.565121000
1        0.018525000     -0.007895000     -0.267175000
17      -2.128833000     -1.154433000     -0.876813000
17       1.245496000     -0.114040000     -2.584767000
17       1.433908000      1.587077000      3.197184000
1        2.899891000      1.591573000      0.928629000
17       4.467917000      2.427356000      1.462217000
16
Cl-_1,6-B6H6Cl2_Cl-_M06_acn E = -1993.83174483 Ha, H° = -1993.734981 Ha, G° = -1993.789929 Ha
5        2.399871000      0.147141000      0.296724000
1        3.473913000     -0.332422000      0.310710000
5        1.676482000      1.794740000     -0.166411000
5        1.314557000      1.048255000      1.470450000
5        1.227508000      0.344751000     -0.895562000
5        0.142171000      1.245876000      0.278183000
5        0.865574000     -0.401744000      0.741318000
1       -0.931861000      1.725460000      0.264176000
1        0.450819000     -1.424212000      1.148925000
1        2.091228000      2.817203000     -0.574035000
1       -0.052232000     -0.049912000     -0.297924000
17      -2.158837000     -1.166195000     -0.916188000
17       1.179656000     -0.156017000     -2.604061000
17       1.362493000      1.549043000      3.178941000
1        2.594347000      1.442976000      0.872790000
17       4.700744000      2.559246000      1.491154000
16
Cl-_fac_1,2,3-[B6H4Cl3]-_HCl_M06_acn E = -2453.49739887 Ha, H° = -2453.407466 Ha, G° = -2453.468675 Ha
5        2.371061000      0.454138000      0.260969000
5        1.564097000      1.866688000     -0.244618000
5        1.319218000      1.265364000      1.339510000
5        1.185924000      0.373866000     -0.942807000
5        0.050651000      1.242900000      0.201091000
5        0.921174000     -0.281711000      0.745419000
1       -1.067228000      1.621409000      0.169193000
1        0.608235000     -1.320478000      1.211928000
1        1.347905000      1.680696000      2.449947000
1       -0.047268000     -0.090552000     -0.283730000
17      -2.365023000     -1.495999000     -0.681487000
17       1.179224000     -0.242919000     -2.627867000
17       4.089852000     -0.116930000      0.218228000
17       2.071164000      3.414043000     -1.039989000
1        3.269585000      2.528929000      1.674830000
17       4.190145000      3.252783000      2.245653000
16	
Cl-_fac_1,2,3-[B6H4Cl3]-_HCl_TS4_2nd_PT_M06_acn E = -2453.46811610 Ha, H° = -2453.381873 Ha, G° = -2453.438574 Ha
5        2.445855000      0.470348000      0.346670000
5        1.590578000      1.972103000     -0.191126000
5        1.312335000      1.319187000      1.469448000
5        1.267795000      0.458791000     -0.857425000
5        0.110821000      1.312053000      0.273496000
5        0.978984000     -0.210772000      0.820893000
1       -1.000019000      1.698466000      0.235295000
1        0.678286000     -1.245485000      1.293651000
1        1.278682000      1.699944000      2.582449000
1        0.019124000     -0.021710000     -0.214996000
17      -1.991293000     -1.368434000     -0.757875000
17       1.310466000     -0.119091000     -2.538537000
17       4.099746000     -0.191416000      0.277275000
17       2.007741000      3.485602000     -1.035532000
1        2.621904000      1.920489000      1.070292000
17       3.957710000      2.972150000      1.922292000
16
Cl-_fac_1,2,3-B6H5Cl3_Cl-_M06_acn E = -2453.47124345 Ha, H° = -2453.381025 Ha, G° = -2453.438590 Ha
5        2.389230000      0.387066000      0.286348000
5        1.513922000      1.931279000     -0.261719000
5        1.239807000      1.266569000      1.440231000
5        1.198566000      0.406563000     -0.903627000
5        0.050272000      1.264911000      0.237994000
5        0.916121000     -0.257401000      0.782874000
1       -1.058347000      1.653840000      0.201773000
1        0.617136000     -1.290501000      1.256746000
1        1.262376000      1.672835000      2.542167000
1       -0.048291000     -0.069796000     -0.252357000
17      -2.023103000     -1.407264000     -0.782050000
17       1.221847000     -0.174254000     -2.579534000
17       4.044667000     -0.242432000      0.234640000
17       1.960957000      3.443702000     -1.070402000
1        2.434593000      1.745987000      0.875050000
17       4.116955000      3.070946000      1.998266000
16
Cl-_mer_1,6,2-[B6H4Cl3]-_HCl_M06_acn E = -2453.49492392 Ha, H° = -2453.405143 Ha, G° = -2453.466396 Ha
5        2.333330000      0.394723000      0.259621000
1        3.451165000     -0.002077000      0.277582000
5        1.507634000      1.828491000     -0.209307000
5        1.235956000      1.164144000      1.328978000
5        1.155770000      0.359970000     -0.958141000
5       -0.018127000      1.186407000      0.187857000
5        0.861012000     -0.358947000      0.687389000
1       -1.135455000      1.566676000      0.143127000
1        0.549590000     -1.412068000      1.121643000
1       -0.084733000     -0.140856000     -0.341725000
17      -2.430813000     -1.525932000     -0.766752000
17       1.130022000     -0.181218000     -2.672573000
17       1.964512000      3.439837000     -0.900804000
17       1.277012000      1.776227000      3.037852000
1        3.672579000      2.103599000      1.244896000
17       4.761061000      2.675449000      1.672995000
16	
mer_1,6,2-[B6H4Cl3]-_HCl_TS4_2nd_PT_Cl-_M06_acn E = -2453.46568465 Ha, H° = -2453.379478 Ha, G° = -2453.436084 Ha
5        2.430969000      0.341467000      0.267273000
1        3.516930000     -0.112424000      0.242745000
5        1.595609000      1.886806000     -0.216918000
5        1.327543000      1.195253000      1.420455000
5        1.221611000      0.397746000     -0.907466000
5        0.102186000      1.261129000      0.260626000
5        0.942071000     -0.305992000      0.745286000
1       -0.997166000      1.682199000      0.250514000
1        0.620652000     -1.336440000      1.213833000
1       -0.021786000     -0.073832000     -0.268344000
17      -2.073365000     -1.339543000     -0.797689000
17       1.190576000     -0.111174000     -2.614859000
17       1.985539000      3.435361000     -1.009357000
17       1.289023000      1.725380000      3.125908000
1        2.756662000      1.692970000      0.897225000
17       4.343463000      2.535521000      1.503403000
16
Cl-_mer_1,6,2-B6H5Cl3_Cl-_M06_acn E = -2453.46883967 Ha, H° = -2453.378528 Ha, G° = -2453.436324 Ha
5        2.353357000      0.284238000      0.237209000
1        3.455139000     -0.123014000      0.244245000
5        1.489656000      1.867296000     -0.262287000
5        1.210960000      1.154107000      1.411671000
5        1.149325000      0.363335000     -0.938114000
5        0.013052000      1.216171000      0.226659000
5        0.861646000     -0.344350000      0.715753000
1       -1.089605000      1.623936000      0.203913000
1        0.542197000     -1.376001000      1.179199000
1       -0.097663000     -0.117405000     -0.305736000
17      -2.091162000     -1.399352000     -0.845993000
17       1.117888000     -0.141547000     -2.641429000
17       1.909247000      3.419710000     -1.006522000
17       1.220302000      1.709666000      3.098267000
1        2.458242000      1.588817000      0.807851000
17       4.571864000      2.579922000      1.529599000
16
Cl-_cis_1,2,3,4-[B6H3Cl4]-_HCl_M06_acn E = -2913.13874778 Ha, H° = -2913.054989 Ha, G° = -2913.120214 Ha
5        2.328444000      0.318344000      0.243455000
5        1.576610000      1.786269000     -0.210952000
5        1.317691000      1.137209000      1.342656000
5        1.127004000      0.331769000     -0.945420000
5        0.038519000      1.204057000      0.224678000
5        0.843653000     -0.368556000      0.710271000
1       -1.055626000      1.645872000      0.224066000
1        0.506675000     -1.402888000      1.167320000
1       -0.138344000     -0.115820000     -0.296419000
17      -2.294492000     -1.405831000     -0.859557000
17       1.111191000     -0.203632000     -2.655515000
17       1.445051000      1.725701000      3.050618000
17       4.010882000     -0.339813000      0.199236000
17       2.121098000      3.344276000     -0.947399000
1        3.758571000      2.400084000      1.403348000
17       4.795066000      3.064436000      1.811509000
16	
Cl-_cis_1,2,3,4-[B6H3Cl4]-_HCl_TS5_2nd_PT_M06_acn E = -2913.10313209 Ha, H° = -2913.023281 Ha, G° = -2913.083221 Ha
5        2.479193000      0.333849000      0.277621000
5        1.671840000      1.911665000     -0.209420000
5        1.398848000      1.216112000      1.454205000
5        1.262435000      0.422581000     -0.885853000
5        0.179605000      1.296125000      0.282899000
5        0.984936000     -0.274940000      0.769921000
1       -0.906260000      1.747775000      0.298204000
1        0.657754000     -1.300788000      1.242597000
1        0.004824000     -0.022748000     -0.240777000
17      -2.029572000     -1.253364000     -0.745408000
17       1.257521000     -0.105775000     -2.581999000
17       1.331314000      1.713082000      3.163015000
17       4.065661000     -0.456671000      0.150726000
17       2.082023000      3.426633000     -1.043629000
1        2.760716000      1.747474000      0.925955000
17       4.291155000      2.720469000      1.603837000
16
Cl-_cis_1,2,3,4-B6H4Cl4_Cl-_M06_acn E = -2913.10497794 Ha, H° = -2913.021705 Ha, G° = -2913.083818 Ha
5        2.398013000      0.251930000      0.222362000
5        1.577429000      1.866233000     -0.272859000
5        1.300728000      1.159506000      1.429193000
5        1.170696000      0.365508000     -0.927383000
5        0.097621000      1.246951000      0.245878000
5        0.901238000     -0.326859000      0.732713000
1       -0.988285000      1.695875000      0.262629000
1        0.568669000     -1.347830000      1.209431000
1       -0.085408000     -0.075218000     -0.276440000
17      -2.086673000     -1.296961000     -0.753530000
17       1.148736000     -0.162334000     -2.620159000
17       1.280272000      1.663991000      3.126073000
17       3.994828000     -0.496767000      0.107651000
17       2.033783000      3.370132000     -1.082841000
1        2.540034000      1.604083000      0.800835000
17       4.399406000      2.791727000      1.677168000
16
Cl-_trans_1,6,2,4-[B6H3Cl4]-_HCl_M06_acn E = -2913.13333815 Ha, H° = -2913.049804 Ha, G° = -2913.114025 Ha
5        1.546139000     -0.446695000      0.120475000
5        1.138385000      1.174473000     -0.261438000
5        0.317956000      0.342468000      0.972740000
5        0.825517000     -0.095451000     -1.369936000
5       -0.457380000      0.719334000     -0.629736000
5       -0.013215000     -1.031064000     -0.223649000
1       -0.552203000     -2.079859000     -0.210423000
1        1.661024000      2.238691000     -0.262204000
1       -0.939144000     -0.161854000      0.428134000
17      -3.247937000     -1.001958000      1.349672000
17       1.147274000     -0.405265000     -3.124192000
17       0.060970000      0.682379000      2.713090000
17       3.011372000     -1.317255000      0.731592000
17      -1.871691000      1.612066000     -1.272198000
1        3.256869000      0.898385000     -1.339723000
17       4.407816000      1.267395000     -1.822144000
16	
Cl-_trans_1,6,2,4-[B6H3Cl4]-_HCl_TS5_2nd_PT_M06_acn E = -2913.13874778 Ha, H° = -2913.054989 Ha, G° = -2913.120214 Ha
5        2.328444000      0.318344000      0.243455000
5        1.576610000      1.786269000     -0.210952000
5        1.317691000      1.137209000      1.342656000
5        1.127004000      0.331769000     -0.945420000
5        0.038519000      1.204057000      0.224678000
5        0.843653000     -0.368556000      0.710271000
1       -1.055626000      1.645872000      0.224066000
1        0.506675000     -1.402888000      1.167320000
1       -0.138344000     -0.115820000     -0.296419000
17      -2.294492000     -1.405831000     -0.859557000
17       1.111191000     -0.203632000     -2.655515000
17       1.445051000      1.725701000      3.050618000
17       4.010882000     -0.339813000      0.199236000
17       2.121098000      3.344276000     -0.947399000
1        3.758571000      2.400084000      1.403348000
17       4.795066000      3.064436000      1.811509000
16
Cl-_cis_1,6,2,4-B6H4Cl4_Cl-_M06_acn E = -2913.10395576 Ha, H° = -2913.020857 Ha, G° = -2913.084619 Ha
5        1.599390000     -0.497741000      0.126267000
5        1.107573000      1.242917000     -0.281918000
5        0.368129000      0.336053000      0.931881000
5        0.793611000     -0.142643000     -1.472154000
5       -0.438021000      0.690861000     -0.666634000
5        0.053695000     -1.049355000     -0.258454000
1       -0.450652000     -2.109862000     -0.239461000
1        1.611978000      2.303392000     -0.301034000
1       -0.893425000     -0.196117000      0.410135000
17      -2.974966000     -0.901214000      1.306386000
17       0.990534000     -0.459492000     -3.204512000
17       0.170976000      0.652552000      2.664247000
17       3.003362000     -1.347469000      0.795044000
17      -1.842093000      1.540283000     -1.335684000
1        2.054682000      0.389742000     -0.950677000
17       4.136452000      1.095132000     -1.845884000
16
Cl-_1,2,3,4,6-[B6H2Cl5]-_HCl_M06_acn E = -3372.77751555 Ha, H° = -3372.699889 Ha, G° = -3372.767863 Ha
5        1.306380000     -0.711261000      0.102061000
5        0.793206000      0.876533000     -0.242004000
5        0.052220000     -0.007029000      1.000759000
5        0.525621000     -0.374971000     -1.366942000
5       -0.784913000      0.353476000     -0.575826000
5       -0.239428000     -1.359591000     -0.206210000
1       -0.707663000     -2.440917000     -0.203743000
1       -1.204235000     -0.573981000      0.482209000
17      -3.450352000     -1.414358000      1.420156000
17       0.798861000     -0.602484000     -3.138238000
17      -0.143769000      0.321279000      2.746649000
17       2.833167000     -1.482875000      0.685267000
17       1.497143000      2.535662000     -0.241180000
17      -2.223056000      1.221838000     -1.183942000
17       4.449086000      0.551570000     -2.273401000
1        3.325899000      0.280117000     -1.686992000
16	
Cl-_trans_1,2,3,4,6-[B6H2Cl5]-_HCl_TS6_2nd_PT_M06_acn E = -3372.73995141 Ha, H° = -3372.666868 Ha, G° = -3372.731161 Ha
5        1.468786000     -0.755698000      0.071812000
5        0.929846000      0.952025000     -0.297725000
5        0.218354000      0.016141000      0.911789000
5        0.637498000     -0.395353000     -1.501667000
5       -0.612830000      0.380788000     -0.667317000
5       -0.079145000     -1.334278000     -0.290113000
1       -0.534349000     -2.417234000     -0.298668000
1       -1.046142000     -0.548670000      0.402694000
17      -3.079271000     -1.284735000      1.298037000
17       0.734791000     -0.694185000     -3.249297000
17       0.043585000      0.352666000      2.642302000
17       2.861372000     -1.607963000      0.770045000
17       1.509428000      2.624221000     -0.211218000
17      -2.022361000      1.258320000     -1.285417000
17       3.771118000      0.498465000     -1.907606000
1        2.027487000      0.128498000     -1.069027000
16
Cl-_1,2,3,4,6-B6H3Cl5_Cl-_M06_acn E = -3372.74097853 Ha, H° = -3372.664707 Ha, G° = -3372.729622 Ha
5        1.379871000     -0.755852000      0.152329000
5        0.807088000      0.978135000     -0.215261000
5        0.111293000      0.005449000      0.972531000
5        0.546387000     -0.387262000     -1.452441000
5       -0.713146000      0.368034000     -0.612683000
5       -0.154616000     -1.339825000     -0.245697000
1       -0.592620000     -2.428907000     -0.266598000
1       -1.146219000     -0.578702000      0.446659000
17      -3.139581000     -1.325472000      1.306395000
17       0.707347000     -0.648639000     -3.193352000
17      -0.082800000      0.321839000      2.702431000
17       2.790654000     -1.576188000      0.832919000
17       1.383698000      2.644092000     -0.139449000
17      -2.132503000      1.221904000     -1.235211000
17       3.869191000      0.601614000     -1.880249000
1        1.807923000      0.137553000     -0.926206000
14
Cl-_[facHB6H6]-_M06_acn E = -613.758517929 Ha, H° = -613.661583 Ha, G° = -613.703024 Ha
5        2.412348000     -0.097873000     -0.238582000
5        1.867408000      1.483087000     -0.615876000
5        1.106603000      0.584812000      0.614062000
5        1.669135000      0.214281000     -1.751297000
5        0.309379000      0.919189000     -1.007754000
5        0.893224000     -0.775092000     -0.603523000
1        0.387675000     -1.848357000     -0.575228000
1       -0.088231000      0.038345000      0.046313000
17      -2.591849000     -0.559759000      1.165982000
1        1.927997000      0.029438000     -2.898502000
1        0.793915000      0.747794000      1.747059000
1        3.422838000     -0.599038000      0.142441000
1        2.326070000      2.581700000     -0.615536000
1       -0.726128000      1.387911000     -1.349217000
14
Cl-_[facHB6H6]-_TS1_ISO_fac-fac*_M06_acn E = -613.725811552 Ha, H° = -613.631687 Ha, G° = -613.675403 Ha
5        1.325868000     -0.589268000      0.252724000
5        0.894613000      0.997448000     -0.245779000
5        0.074704000      0.150196000      1.010948000
5        0.532311000     -0.257951000     -1.363423000
5       -0.711442000      0.482461000     -0.593633000
5       -0.320121000     -1.176848000     -0.097716000
1        0.070274000     -2.238208000     -0.514240000
1       -1.397932000     -1.426435000      0.386391000
17      -3.971029000     -1.344624000      1.675239000
1        0.867061000     -0.611775000     -2.447572000
1       -0.341255000      0.354411000      2.106135000
1        2.308021000     -1.214350000      0.491428000
1        1.478872000      2.034681000     -0.318509000
1       -1.775589000      0.961522000     -0.822317000
14
Cl-_[B6H6Hfac*]-_M06_acn E = -613.756702663 Ha, H° = -613.659422 Ha, G° = -613.702584 Ha
5        2.469735000     -0.106901000     -0.192075000
5        1.982971000      1.447917000     -0.682946000
5        1.118996000      0.619378000      0.545453000
5        1.668878000      0.222352000     -1.820753000
5        0.374408000      0.925235000     -0.968291000
5        0.740365000     -0.669346000     -0.499760000
1        1.952545000     -1.008506000     -1.164189000
1        0.180807000     -1.713424000     -0.436186000
17      -3.236606000     -0.612914000      1.443623000
1        1.946841000     -0.016438000     -2.948985000
1        0.855195000      0.802760000      1.691770000
1        3.471029000     -0.643470000      0.149831000
1        2.591211000      2.466882000     -0.775659000
1       -0.640168000      1.417768000     -1.349440000
14
Cl-_cis_1-[facHB6H5Cl]-_M06_acn E = -1073.40067647 Ha, H° = -1073.309907 Ha, G° = -1073.354295 Ha
5        2.265079000     -0.315215000     -0.698842000
5        1.718463000      1.261507000     -1.105632000
5        1.001077000      0.404745000      0.163003000
5        1.468079000     -0.039135000     -2.186332000
5        0.136191000      0.701279000     -1.431587000
5        0.725786000     -0.997349000     -0.993866000
1        0.228014000     -2.069379000     -0.913203000
1       -0.243888000     -0.167178000     -0.376570000
17      -2.856676000     -0.934167000      0.365897000
1        1.685695000     -0.259797000     -3.333685000
1        3.278485000     -0.813588000     -0.326317000
1        2.180134000      2.356720000     -1.142742000
1       -0.901041000      1.179737000     -1.748066000
17       0.670625000      0.745827000      1.910939000
14
Cl-_cis_1-[facHB6H5Cl]-_TS2_ISO_fac-fac*_M06_acn E = -1073.37328422 Ha, H° = -1073.285145 Ha, G° = -1073.330894 Ha
5        1.363968000     -0.596783000      0.203079000
5        0.897828000      1.005187000     -0.278554000
5        0.187938000      0.176381000      1.026976000
5        0.460197000     -0.263032000     -1.342676000
5       -0.737835000      0.469395000     -0.504149000
5       -0.305153000     -1.176091000     -0.010318000
1        0.075514000     -2.265607000     -0.354663000
1       -1.391884000     -1.379470000      0.477906000
17      -4.186746000     -1.451039000      1.157730000
1        0.722510000     -0.631464000     -2.440214000
1        2.360565000     -1.214659000      0.380903000
1        1.476162000      2.039124000     -0.395889000
1       -1.817448000      0.944210000     -0.639749000
17      -0.263927000      0.559698000      2.746570000
14
Cl-_cis_1_[B6H5ClHfac*]-_M06_acn E = -1073.40302796 Ha, H° = -1073.312021 Ha, G° = -1073.358169 Ha
5        2.333594000     -0.327821000     -0.655963000
5        1.826163000      1.222202000     -1.151982000
5        1.023560000      0.417756000      0.116307000
5        1.447179000     -0.036749000     -2.232090000
5        0.195477000      0.700679000     -1.344403000
5        0.577120000     -0.890050000     -0.862190000
1        1.761458000     -1.253197000     -1.584842000
1        0.014811000     -1.924359000     -0.729998000
17      -3.440793000     -0.955930000      0.473834000
1        1.661727000     -0.285358000     -3.369899000
1        3.343933000     -0.855545000     -0.332940000
1        2.431799000      2.234639000     -1.294283000
1       -0.833042000      1.189848000     -1.683892000
17       0.717703000      0.756147000      1.885784000
14
Cl-_trans_1-[facHB6H5Cl]-_M06_acn E = -1073.40476031 Ha, H° = -1073.314002 Ha, G° = -1073.359226 Ha
5        1.728522000     -0.865127000     -0.063158000
5        1.198935000      0.704506000     -0.452888000
5        0.436730000     -0.152692000      0.793812000
5        0.979066000     -0.550502000     -1.580975000
5       -0.367687000      0.184769000     -0.834660000
5        0.187764000     -1.501448000     -0.411078000
1       -0.324672000     -2.569164000     -0.378334000
1       -0.779979000     -0.685675000      0.236041000
17      -3.247946000     -1.193958000      1.374303000
1        1.227459000     -0.747142000     -2.726558000
1        0.144373000      0.043181000      1.925386000
1        2.731020000     -1.378539000      0.316584000
17       1.952071000      2.371246000     -0.479796000
1       -1.386011000      0.685973000     -1.175970000
14
Cl-_trans_1-[facHB6H5Cl]-_TS2_ISO_fac-fac*_M06_acn E = -1073.37753919 Ha, H° = -1073.289471 Ha, G° = -1073.336552 Ha
5        1.326499000     -0.606072000      0.256406000
5        0.885702000      0.962275000     -0.247160000
5        0.073388000      0.146424000      1.015839000
5        0.530444000     -0.270070000     -1.372227000
5       -0.715453000      0.481369000     -0.599999000
5       -0.321775000     -1.171094000     -0.098233000
1        0.079498000     -2.227927000     -0.515560000
1       -1.401857000     -1.411132000      0.384229000
17      -3.943662000     -1.329929000      1.678153000
1        0.872058000     -0.615871000     -2.454671000
1       -0.335991000      0.366667000      2.108310000
1        2.311573000     -1.223367000      0.493581000
17       1.783957000      2.539158000     -0.359028000
1       -1.770303000      0.975771000     -0.829075000
14
Cl-_trans_1_[B6H5ClHfac*]-_M06_acn E = -1073.40280641 Ha, H° = -1073.311766 Ha, G° = -1073.358718 Ha
5        1.770603000     -0.832239000     -0.003008000
5        1.257302000      0.709407000     -0.480473000
5        0.414480000     -0.118972000      0.745625000
5        0.958152000     -0.492992000     -1.634987000
5       -0.340369000      0.195903000     -0.770376000
5        0.056369000     -1.396818000     -0.320269000
1        1.255884000     -1.735232000     -0.987428000
1       -0.506353000     -2.436949000     -0.256828000
17      -3.921954000     -1.352134000      1.657159000
1        1.243151000     -0.701173000     -2.765804000
1        0.154844000      0.052848000      1.892648000
1        2.785088000     -1.344966000      0.330806000
17       2.166826000      2.290652000     -0.603923000
1       -1.357405000      0.683553000     -1.145028000
14
Cl-_cis_1,2-[facHB6H4Cl2]-_M06_acn E = -1533.04673298 Ha, H° = -1532.962161 Ha, G° = -1533.010385 Ha
5        2.000886000     -1.041206000      0.184967000
5        1.538579000      0.541838000     -0.213854000
5        0.726504000     -0.289597000      1.028528000
5        1.294574000     -0.711597000     -1.344801000
5       -0.025909000      0.066366000     -0.621670000
5        0.447577000     -1.638764000     -0.185215000
1       -0.086021000     -2.694572000     -0.174184000
1       -0.483790000     -0.820796000      0.480462000
17      -2.756010000     -1.536834000      1.834361000
1        1.543779000     -0.917044000     -2.487403000
1        0.428088000     -0.066987000      2.151878000
1        2.971158000     -1.597670000      0.581515000
17       2.297114000      2.198119000     -0.244222000
17      -1.478188000      0.949062000     -1.226071000
14
Cl-_cis_1,2-[facHB6H4Cl2]-_TS3_ISO_fac-fac*_M06_acn E = -1533.02415146 Ha, H° = -1532.942228 Ha, G° = -1532.991975 Ha
5        1.286658000     -0.601107000      0.289050000
5        0.924451000      0.965917000     -0.259888000
5        0.032847000      0.192195000      0.994808000
5        0.563760000     -0.304373000     -1.368475000
5       -0.658468000      0.526790000     -0.660521000
5       -0.373401000     -1.129207000     -0.107152000
1       -0.050459000     -2.201725000     -0.550432000
1       -1.440797000     -1.320069000      0.427487000
17      -3.814870000     -1.730793000      1.918981000
1        0.926281000     -0.682479000     -2.430839000
1       -0.429575000      0.458388000      2.053922000
1        2.239987000     -1.248246000      0.566609000
17       1.848582000      2.515512000     -0.394562000
17      -2.171997000      1.405564000     -1.125067000
14
Cl-_cis_1,2_[B6H4Cl2Hfac*]-_M06_acn E = -1533.04824805 Ha, H° = -1532.963376 Ha, G° = -1533.012706 Ha
5        2.038590000     -0.990004000      0.245884000
5        1.606835000      0.565809000     -0.261931000
5        0.706044000     -0.209821000      0.969349000
5        1.281824000     -0.653985000     -1.397965000
5        0.006005000      0.094697000     -0.561687000
5        0.315330000     -1.497906000     -0.077759000
1        1.522014000     -1.895661000     -0.726392000
1       -0.295544000     -2.508372000     -0.009837000
17      -3.460568000     -1.943342000      2.027796000
1        1.559571000     -0.879711000     -2.525784000
1        0.434586000     -0.007138000      2.106661000
1        3.023239000     -1.529536000      0.617876000
17       2.551460000      2.114072000     -0.412091000
17      -1.492647000      0.924531000     -1.174702000
14
Cl-_trans_1,6-[facHB6H4Cl2]-_M06_acn E = -1533.04458512 Ha, H° = -1532.960015 Ha, G° = -1533.008189 Ha
5        1.920243000     -0.231453000      0.071042000
5        1.373547000      1.344070000     -0.360262000
5        0.645344000      0.498083000      0.911372000
5        1.119149000      0.028522000     -1.404344000
5       -0.212105000      0.782215000     -0.676926000
5        0.378782000     -0.918878000     -0.211712000
1       -0.112856000     -1.992528000     -0.135719000
1       -0.598722000     -0.076186000      0.391631000
17      -3.192932000     -0.806095000      1.113387000
1        2.930885000     -0.725739000      0.450906000
1        1.833860000      2.437266000     -0.414432000
1       -1.240584000      1.254589000     -1.023415000
17       0.330315000      0.868390000      2.652700000
17       1.472028000     -0.328820000     -3.159681000
14
Cl-_trans_1,6-[facHB6H4Cl2]-_TS3_ISO_fac-fac*_M06_acn E = -1533.01847573 Ha, H° = -1532.936334 Ha, G° = -1532.985602 Ha
5        1.362586000     -0.604267000      0.219429000
5        0.904700000      1.001637000     -0.277313000
5        0.187955000      0.177006000      1.027875000
5        0.449783000     -0.261708000     -1.318025000
5       -0.744780000      0.470808000     -0.494402000
5       -0.312526000     -1.181147000      0.003513000
1        0.099454000     -2.260029000     -0.339919000
1       -1.399892000     -1.399458000      0.481799000
17      -4.190032000     -1.450531000      1.156514000
1        2.359663000     -1.226464000      0.369243000
1        1.482791000      2.031322000     -0.412616000
1       -1.818663000      0.953515000     -0.630958000
17      -0.277669000      0.576048000      2.736802000
17       0.860503000     -0.782495000     -3.006213000
14
Cl-_trans_1,6_[B6H4Cl2Hfac*]-_M06_acn E = -1533.04287354 Ha, H° = -1532.958031 Ha, G° = -1533.007751 Ha
5        2.012747000     -0.226085000      0.107620000
5        1.474790000      1.304605000     -0.436892000
5        0.705807000      0.535342000      0.869821000
5        1.081383000      0.015129000     -1.455048000
5       -0.156785000      0.759670000     -0.577260000
5        0.250719000     -0.815118000     -0.043347000
1        1.425799000     -1.199068000     -0.727507000
1       -0.306913000     -1.844774000      0.126924000
17      -3.734488000     -0.789624000      1.221120000
1        3.041326000     -0.721487000      0.419503000
1        2.072384000      2.310685000     -0.635255000
1       -1.196332000      1.218344000     -0.920755000
17       0.427890000      0.932078000      2.628050000
17       1.362637000     -0.378772000     -3.197386000
14
Cl-_fac_1,2,3-[facHB6H3Cl3]-_M06_acn E = -1992.69475251 Ha, H° = -1992.616434 Ha, G° = -1992.669554 Ha
5        0.933169000     -0.423960000      0.418282000
5        0.430361000      1.145894000     -0.006050000
5       -0.353155000      0.311608000      1.248208000
5        0.199826000     -0.144965000     -1.091633000
5       -1.139391000      0.610565000     -0.370595000
5       -0.601618000     -1.071209000      0.085077000
1       -1.101709000     -2.141234000      0.130902000
1       -1.582320000     -0.223314000      0.716786000
17      -3.993501000     -0.655337000      1.786606000
17       0.638347000     -0.470213000     -2.820700000
1       -0.619409000      0.531121000      2.378691000
17       2.483734000     -1.176724000      0.981500000
17       1.213721000      2.778757000     -0.088822000
1       -2.139590000      1.110763000     -0.753206000
14
Cl-_fac_1,2,3-[facHB6H3Cl3]-_TS4_ISO_fac-fac*_M06_acn E = -1992.67030341 Ha, H° = -1992.594313 Ha, G° = -1992.648312 Ha
5        1.291996000     -0.598630000      0.284644000
5        0.893938000      0.956204000     -0.272095000
5        0.048518000      0.171887000      1.004948000
5        0.507652000     -0.292886000     -1.358813000
5       -0.722131000      0.475480000     -0.612760000
5       -0.350846000     -1.180062000     -0.077346000
1        0.110077000     -2.214251000     -0.494487000
1       -1.425864000     -1.459325000      0.390464000
17      -3.955475000     -1.342516000      1.686845000
17       1.111489000     -0.806016000     -2.975381000
1       -0.379335000      0.427059000      2.079000000
17       2.828644000     -1.473401000      0.622378000
17       1.847445000      2.476515000     -0.437821000
1       -1.771273000      0.974618000     -0.840811000
14
Cl-_fac_1,2,3_[B6H3Cl3Hfac*]-_M06_acn E = -1992.68596754 Ha, H° = -1992.607290 Ha, G° = -1992.661964 Ha
5        0.955457000     -0.400123000      0.501849000
5        0.501056000      1.137849000     -0.038064000
5       -0.375325000      0.367522000      1.201935000
5        0.159910000     -0.085582000     -1.156003000
5       -1.107471000      0.656358000     -0.322843000
5       -0.775338000     -0.946858000      0.179958000
1        0.379173000     -1.344724000     -0.449832000
1       -1.389106000     -1.951345000      0.283987000
17      -4.634632000     -0.947601000      2.093436000
17       0.642713000     -0.383997000     -2.862046000
1       -0.646208000      0.566708000      2.338330000
17       2.512436000     -1.123245000      1.036444000
17       1.507796000      2.633148000     -0.235619000
1       -2.113710000      1.144766000     -0.714692000
14
Cl-_mer_1,6,2-[facHB6H3Cl3]-_M06_acn E = -1992.68490059 Ha, H° = -1992.606376 Ha, G° = -1992.659051 Ha
5        1.824641000     -0.362091000     -0.421980000
5        1.422993000      1.237005000     -0.850756000
5        0.631138000      0.458731000      0.437341000
5        1.088374000     -0.064886000     -1.921278000
5       -0.178735000      0.776809000     -1.181274000
5        0.261010000     -0.959802000     -0.725075000
1       -0.302282000     -1.995066000     -0.638119000
1       -0.613537000     -0.062169000     -0.096909000
17      -3.480734000     -1.643343000      1.001518000
1        1.286206000     -0.313271000     -3.063070000
17       0.316660000      0.837263000      2.165715000
17       3.312763000     -1.210730000      0.184034000
1        1.954017000      2.295992000     -0.899653000
17      -1.649294000      1.654107000     -1.739787000
14
Cl-_mer_1,6,2-[facHB6H3Cl3]-_TS4_ISO_fac-fac*_M06_acn E = -1992.66518728 Ha, H° = -1992.589331 Ha, G° = -1992.642093 Ha
5        1.276955000     -0.599073000      0.253868000
5        0.983139000      0.996609000     -0.299066000
5        0.116938000      0.251928000      0.992806000
5        0.507808000     -0.289732000     -1.363112000
5       -0.644889000      0.573563000     -0.620891000
5       -0.408644000     -1.093478000     -0.053618000
1       -0.146962000     -2.203399000     -0.439699000
1       -1.493934000     -1.209169000      0.469073000
17      -3.947218000     -2.021735000      1.609249000
1        0.838159000     -0.725440000     -2.412976000
17      -0.440796000      0.765034000      2.625156000
17       2.732997000     -1.591171000      0.645341000
1        1.642479000      1.978777000     -0.398428000
17      -2.175629000      1.476890000     -0.943117000
14
Cl-_mer_1,6,2_[B6H3Cl3Hfac*]-_M06_acn E = -1992.68798817 Ha, H° = -1992.609273 Ha, G° = -1992.661390 Ha
5        1.878786000     -0.384850000     -0.462787000
5        1.480597000      1.188922000     -0.940671000
5        0.652559000      0.428730000      0.355329000
5        0.997561000     -0.044193000     -2.024775000
5       -0.166018000      0.759131000     -1.087738000
5        0.100311000     -0.852426000     -0.626773000
1        1.198118000     -1.286343000     -1.409062000
1       -0.537413000     -1.835054000     -0.471159000
17      -3.797876000     -1.308223000      1.483807000
1        1.165813000     -0.277292000     -3.170979000
17       0.415094000      0.755388000      2.121540000
17       3.384681000     -1.230345000      0.046266000
1        2.152656000      2.151964000     -1.101838000
17      -1.695505000      1.623894000     -1.544914000
14
Cl-_cis_1,2,3,4-[facHB6H2Cl4]-_M06_acn E = -2452.33447436 Ha, H° = -2452.262210 Ha, G° = -2452.318235 Ha
5        1.068442000     -0.511652000      0.067196000
5        0.557623000      1.049303000     -0.388227000
5       -0.189366000      0.250589000      0.901654000
5        0.293491000     -0.270265000     -1.424394000
5       -1.028938000      0.511833000     -0.694069000
5       -0.479566000     -1.168039000     -0.203779000
1       -0.963771000     -2.241626000     -0.121697000
1       -1.463777000     -0.316823000      0.383646000
17      -3.952266000     -0.898510000      1.135828000
17       0.655088000     -0.659015000     -3.155177000
17      -0.421613000      0.678928000      2.628158000
17       2.611769000     -1.235161000      0.667520000
17       1.327529000      2.681701000     -0.474885000
1       -2.027717000      1.014679000     -1.072403000
14
Cl-_cis_1,2,3,4-[facHB6H2Cl4]-_TS5_ISO_fac-fac*_M06_acn E = -2452.31449358 Ha, H° = -2452.244548 Ha, G° = -2452.301657 Ha
5        1.331857000     -0.594956000      0.257056000
5        0.912350000      0.967011000     -0.303518000
5        0.148226000      0.212162000      1.023302000
5        0.453766000     -0.304557000     -1.333311000
5       -0.729308000      0.484175000     -0.544491000
5       -0.341890000     -1.162424000      0.013880000
1        0.085223000     -2.222346000     -0.373291000
1       -1.416222000     -1.397017000      0.509353000
17      -4.166940000     -1.529977000      1.277690000
17       0.967906000     -0.870985000     -2.960605000
17      -0.325274000      0.703447000      2.688756000
17       2.876511000     -1.462622000      0.530835000
17       1.864971000      2.472433000     -0.521358000
1       -1.788633000      0.988719000     -0.694698000
14
Cl-_cis_1,2,3,4-[B6H2Cl4Hfac*]-_M06_acn E = -2452.32874087 Ha, H° = -2452.256337 Ha, G° = -2452.313352 Ha
5        1.056760000     -0.471260000      0.175044000
5        0.637921000      1.073975000     -0.386611000
5       -0.223838000      0.363681000      0.889945000
5        0.216715000     -0.174996000     -1.446258000
5       -1.001487000      0.643068000     -0.600271000
5       -0.713955000     -0.958372000     -0.065215000
1        0.420616000     -1.420093000     -0.719831000
1       -1.359363000     -1.933791000      0.093185000
17      -4.626097000     -1.219553000      1.503666000
17       0.594602000     -0.517798000     -3.166682000
17      -0.495644000      0.756508000      2.634783000
17       2.582951000     -1.205196000      0.758775000
17       1.687325000      2.524393000     -0.626426000
1       -1.997299000      1.151922000     -0.988623000
14
Cl-_trans_1,6,2,4-[facHB6H2Cl4]-_M06_acn E = -2452.32835998 Ha, H° = -2452.256280 Ha, G° = -2452.311574 Ha
5        1.608056000     -0.254239000      0.107615000
5        1.089995000      1.322705000     -0.290011000
5        0.323993000      0.450483000      0.953598000
5        0.868114000      0.026046000     -1.379615000
5       -0.473025000      0.754849000     -0.649400000
5        0.091470000     -0.954700000     -0.224869000
1       -0.373158000     -2.039387000     -0.192985000
1       -0.897658000     -0.146651000      0.414679000
17      -3.213089000     -1.039020000      1.322322000
17       1.212902000     -0.263307000     -3.134670000
17       0.051252000      0.768912000      2.698118000
17       3.136795000     -0.995749000      0.736617000
1        1.535985000      2.420541000     -0.308450000
17      -1.938172000      1.545102000     -1.317744000
14
Cl-_trans_1,6,2,4-[facHB6H2Cl4]-_TS5_ISO_fac-fac*_M06_acn E = -2452.31006912 Ha, H° = -2452.240243 Ha, G° = -2452.296372 Ha
5        1.273883000     -0.607571000      0.273913000
5        0.987042000      0.989994000     -0.296898000
5        0.116300000      0.252668000      0.993803000
5        0.499564000     -0.282732000     -1.346082000
5       -0.655178000      0.572549000     -0.615560000
5       -0.420008000     -1.099139000     -0.041078000
1       -0.095494000     -2.196646000     -0.417970000
1       -1.513529000     -1.256617000      0.450307000
17      -3.959407000     -2.004448000      1.617172000
17       1.040561000     -0.893576000     -2.947051000
17      -0.460743000      0.791338000      2.609231000
17       2.732947000     -1.605941000      0.595579000
1        1.653393000      1.963333000     -0.416439000
17      -2.174884000      1.478589000     -0.938977000
14
Cl-_trans_1,6,2,4-[B6H2Cl4Hfac*]-_M06_acn E = -2452.32665654 Ha, H° = -2452.254061 Ha, G° = -2452.310100 Ha
5        1.629085000     -0.301438000      0.213261000
5        1.291211000      1.264867000     -0.355268000
5        0.327984000      0.555450000      0.866224000
5        0.906658000      0.011666000     -1.437499000
5       -0.339501000      0.842061000     -0.657177000
5       -0.142349000     -0.759515000     -0.108455000
1        1.035299000     -1.229670000     -0.715336000
1       -0.806705000     -1.729851000      0.000469000
17      -4.004754000     -1.408189000      1.550212000
17       1.293914000     -0.337678000     -3.154516000
17      -0.059526000      0.940637000      2.589675000
17       3.068548000     -1.114469000      0.910641000
1        1.992643000      2.210808000     -0.481522000
17      -1.785273000      1.680722000     -1.349991000
14
Cl-_1,2,3,4,6-[facHB6HCl5]-_M06_acn E = -2911.97319669 Ha, H° = -2911.907381 Ha, G° = -2911.967583 Ha
5        1.319612000     -0.681818000      0.169260000
5        0.865254000      0.898421000     -0.259571000
5        0.069727000      0.098497000      1.007345000
5        0.582836000     -0.392061000     -1.328791000
5       -0.723372000      0.409252000     -0.603286000
5       -0.238604000     -1.299869000     -0.142816000
1       -0.735183000     -2.368190000     -0.101133000
1       -1.192078000     -0.456976000      0.485049000
17      -3.471860000     -1.245914000      1.447686000
17       0.910728000     -0.717442000     -3.073674000
17      -0.162843000      0.521339000      2.729541000
17       2.813827000     -1.473004000      0.801165000
17       1.626999000      2.529754000     -0.324048000
17      -2.126875000      1.296857000     -1.267953000
14
Cl-_1,2,3,4,6-[facHB6HCl5]-_TS6_ISO_fac-fac*_M06_acn E = -2911.95906055 Ha, H° = -2911.895217 Ha, G° = -2911.954994 Ha
5        1.270671000     -0.620454000      0.279845000
5        0.968637000      0.964387000     -0.292886000
5        0.107821000      0.243462000      1.001547000
5        0.491707000     -0.292080000     -1.352043000
5       -0.667916000      0.565539000     -0.617519000
5       -0.421114000     -1.100305000     -0.041346000
1       -0.075911000     -2.190030000     -0.425418000
1       -1.515240000     -1.260533000      0.448287000
17      -3.947397000     -1.981557000      1.617788000
17       1.054477000     -0.875405000     -2.949001000
17      -0.454018000      0.807805000      2.607234000
17       2.745342000     -1.587959000      0.591187000
17       1.976091000      2.432138000     -0.468181000
17      -2.168979000      1.491736000     -0.938656000
14
Cl-_1,2,3,4,6-[facHB6HCl5]-_M06_acn E = -2911.97090493 Ha, H° = -2911.904443 Ha, G° = -2911.964497 Ha
5        1.328091000     -0.672720000      0.259206000
5        0.995815000      0.883121000     -0.328184000
5        0.069277000      0.229473000      0.942253000
5        0.552470000     -0.371208000     -1.378752000
5       -0.648043000      0.506089000     -0.570163000
5       -0.448531000     -1.091523000     -0.004242000
1        0.683430000     -1.612928000     -0.636012000
1       -1.144262000     -2.030056000      0.154316000
17      -4.260959000     -1.607599000      1.774746000
17       0.898992000     -0.712342000     -3.099416000
17      -0.233200000      0.660679000      2.665687000
17       2.799370000     -1.448270000      0.915261000
17       2.086609000      2.291728000     -0.581355000
17      -2.086361000      1.368731000     -1.231023000
5
BH4-_wB97XD_acn E = -27.3606610296 Ha, H° = -27.322482 Ha, G° = -27.346293 Ha
5        0.699288000      1.192080000     -0.902509000
1       -0.095861000      0.293671000     -1.173530000
1        1.237196000      0.948984000      0.175570000
1        0.096769000      2.261329000     -0.828509000
1        1.554238000      1.262227000     -1.782101000
2
HF_wB97XD_acn E = -100.463285916 Ha, H° = -100.450744 Ha, G° = -100.470461 Ha
1       -0.100872000     -0.495435000      0.091900000
9       -0.336312000     -1.146226000      0.705216000
7
[BH4]-_HF_INT_DHB_wB97XD_acn E = -127.833298735 Ha, H° = -127.780719 Ha, G° = -127.812274 Ha
5        0.709012000      1.201124000     -0.898550000
1       -0.087097000      0.302129000     -1.193210000
1       -0.094610000     -0.488906000      0.098806000
9       -0.358512000     -1.165322000      0.714429000
1        1.254139000      0.961832000      0.172589000
1        0.083374000      2.250727000     -0.821133000
1        1.548140000      1.255044000     -1.786895000
7
[BH4]-_HF_TS_CONC_wB97XD_acn E = -127.779426562 Ha, H° = -127.731800 Ha, G° = -127.765254 Ha
5        1.500166000      1.920823000     -1.105158000
1        0.359565000     -0.182534000     -2.434973000
1        0.229417000     -0.278752000     -1.696783000
9       -0.011947000     -0.439564000      0.361453000
1        2.092158000      1.628833000     -0.112052000
1        0.428372000      2.439909000     -1.035347000
1        2.014050000      1.762362000     -2.170405000
7
[BH3F]-_H2_wB97XD_acn E = -127.840671865 Ha, H° = -127.791562 Ha, G° = -127.826984 Ha
5        0.524609000      0.672636000     -0.102298000
1       -1.190857000     -1.554977000     -2.630379000
1       -0.820018000     -1.055072000     -2.219032000
9        0.083811000     -0.376914000      0.850339000
1        1.156372000      1.531648000      0.514746000
1       -0.468735000      1.176761000     -0.629458000
1        1.239416000      0.156977000     -0.962943000
5
[BH3F]-_wB97XD_acn E = -126.664270566 Ha, H° = -126.630219 Ha, G° = -126.656905 Ha
5        3.668215000      0.140141000     -0.276352000
1        3.328543000      0.923309000      0.611987000
1        3.143035000      0.459712000     -1.343663000
9        5.143887000      0.198466000     -0.429161000
1        3.343982000     -1.008847000      0.027580000
7
[BH3F]-_HF_INT_DHB_trans_wB97XD_acn E = -227.136284708 Ha, H° = -227.087766 Ha, G° = -227.122138 Ha
5       -0.053086000      1.211695000     -0.123226000
1       -0.993709000      0.409107000     -0.268502000
1       -0.812797000     -0.663897000      0.686727000
9       -0.877255000     -1.461820000      1.201778000
9        0.967486000      0.904445000     -1.137768000
1       -0.507182000      2.335598000     -0.306300000
1        0.434837000      1.113421000      0.997805000
7
[BH3F]-_HF_TS_CONC_trans_wB97XD_acn E = -227.100644883 Ha, H° = -227.056013 Ha, G° = -227.090619 Ha
5        0.501697000      0.087983000      0.060306000
1       -1.174328000     -0.871812000     -0.094345000
1       -0.910001000     -1.470926000      0.315746000
9       -0.519936000     -3.049114000      1.227872000
9        1.279648000     -0.578941000     -0.824936000
1       -0.152532000      0.993348000     -0.363709000
1        0.713475000     -0.087560000      1.220868000
7
BH2F_H2_F-_wB97XD_acn E = -227.101454260 Ha, H° = -227.056790 Ha, G° = -227.095524 Ha
5        0.256065000      1.563511000     -0.149527000
1       -1.952622000      0.356498000     -0.320626000
1       -1.665778000     -0.222221000      0.071658000
9       -0.956499000     -1.912493000      1.169439000
9        0.982378000      0.871669000     -1.038733000
1       -0.448292000      2.428155000     -0.572192000
1        0.399259000      1.299398000      1.003686000
7
[BH2F2]-_H2_wB97XD_acn E = -227.161572762 Ha, H° = -227.117062 Ha, G° = -227.155170 Ha
5        0.795288000      0.537549000     -0.414985000
1        1.450312000     -0.359370000     -4.084062000
1        1.216627000     -0.128157000     -3.414414000
9        0.941509000     -0.909293000     -0.456812000
1        0.313638000      0.862311000      0.669361000
1        0.121128000      0.901749000     -1.377074000
9        2.131398000      1.101544000     -0.530166000
5
[BH2F2]-_wB97XD_acn E = -225.985158806 Ha, H° = -225.955640 Ha, G° = -225.984803 Ha
5        3.668219000      0.089651000     -0.330833000
9        3.287917000      1.018043000      0.722450000
1        3.146338000      0.444448000     -1.386856000
9        5.114166000      0.170118000     -0.463791000
1        3.357896000     -1.051764000      0.007536000
7
[BH2F2]-_INT_DHB_wB97XD_acn E = -326.455797381 Ha, H° = -326.412171 Ha, G° = -326.449894 Ha
5        0.464282000      0.433902000     -0.812040000
1       -0.312739000     -0.508567000     -1.065754000
1       -0.899302000     -1.210756000      0.017322000
9       -1.336063000     -1.733938000      0.677710000
1        1.051703000      0.780844000     -1.827775000
9       -0.299847000      1.530783000     -0.271707000
9        1.407385000      0.013829000      0.195516000
7
[BH2F2]-_TS_CONC_trans_wB97XD_acn E = -326.422963493 Ha, H° = -326.383277 Ha, G° = -326.418694 Ha
5        0.513087000     -0.020362000      0.055009000
1       -0.402451000     -1.423450000     -0.457111000
1       -0.730214000     -1.652549000      0.233736000
9       -1.465790000     -2.243150000      1.539236000
1        0.857387000      0.103583000     -1.076025000
9       -0.440773000      0.792446000      0.560798000
9        1.366884000     -0.539339000      0.964903000
7
BHF2_H2_F-_trans_wB97XD_acn E = -326.428060983 Ha, H° = -326.388315 Ha, G° = -326.430978 Ha
5        0.802662000      0.870157000     -0.749590000
1       -0.581164000     -1.353661000     -1.798463000
1       -0.856954000     -1.500488000     -1.113212000
9       -1.709726000     -1.967108000      0.847435000
1        1.038820000      0.910346000     -1.907359000
9       -0.222518000      1.530435000     -0.223913000
9        1.566451000      0.186727000      0.094653000
[BHF3]-_H2_wB97XD_acn E = -326.492237736 Ha, H° = -326.452823 Ha, G° = -326.492268 Ha
5        0.673918000      0.620759000     -0.353495000
1        1.074835000     -0.086867000     -4.286709000
1        0.967279000      0.023557000     -3.557332000
9        0.641609000     -0.774753000     -0.666120000
1        0.488598000      0.809841000      0.838217000
9        1.945474000      1.129978000     -0.765965000
9       -0.329735000      1.267491000     -1.141260000
5
[BHF3]-_wB97XD_acn E = -325.315971437 Ha, H° = -325.291531 Ha, G° = -325.322798 Ha
5        3.676950000      0.051211000     -0.289807000
9        3.291022000      0.984047000      0.723411000
9        3.072555000      0.467476000     -1.517238000
9        5.094930000      0.146103000     -0.449383000
1        3.340428000     -1.084658000      0.004461000
7
[BHF3]-_INT_DHB_wB97XD_acn E = -425.784709276 Ha, H° = -425.746172 Ha, G° = -425.786628 Ha
5        0.272126000      0.234132000     -0.407595000
1       -0.410852000     -0.775281000     -0.610024000
1       -1.175309000     -1.429078000      0.492808000
9       -1.680426000     -1.898042000      1.133478000
9        0.842543000      0.660888000     -1.636848000
9       -0.523262000      1.289116000      0.116077000
9        1.321626000     -0.041880000      0.509737000
7
[BHF3]-_TS_CONC_wB97XD_acn E = -425.740381010 Ha, H° = -425.706020 Ha, G° = -425.743685 Ha
5        0.522357000     -0.001202000      0.074869000
1       -0.430889000     -1.461015000     -0.489372000
1       -0.729980000     -1.654719000      0.214200000
9       -1.460908000     -2.234109000      1.592870000
9        0.937936000      0.171890000     -1.184333000
9       -0.456150000      0.780445000      0.532945000
9        1.360342000     -0.563694000      0.946453000
7
BF3_H2_F-_wB97XD_acn E = -425.743749756 Ha, H° = -425.708996 Ha, G° = -425.752499 Ha
5        0.557544000      0.658567000     -0.342068000
1       -0.806737000     -1.477407000     -1.337610000
1       -1.054117000     -1.595901000     -0.635141000
9       -1.825667000     -2.003940000      1.342536000
9        0.890232000      0.775323000     -1.613283000
9       -0.496885000      1.298390000      0.122279000
9        1.303095000     -0.065486000      0.468217000
7
[BF4]-_H2_wB97XD_acn E = -425.792544577 Ha, H° = -425.758721 Ha, G° = -425.800545 Ha
5        0.546536000      0.737441000     -0.208438000
1        2.166473000     -0.765364000     -4.376491000
1        1.862862000     -0.707304000     -3.695333000
9        0.134352000     -0.401178000     -0.915263000
9        1.429655000      1.486253000     -0.999332000
9       -0.572678000      1.519817000      0.109872000
9        1.193869000      0.345254000      0.972032000
2
HCl_wB97XD_acn E = -460.820428059 Ha, H° = -460.810459 Ha, G° = -460.831658 Ha
1        0.028429000     -0.127810000     -0.350734000
17      -0.603158000     -0.656663000      0.642743000
7
[BH4]-_HCl_INT1_DHB_wB97XD_acn E = -488.188862230 Ha, H° = -488.139271 Ha, G° = -488.172319 Ha
5        1.311496000      1.399552000     -1.358418000
1        0.715789000      0.352854000     -1.649346000
1        0.036595000     -0.114422000     -0.350643000
17      -0.640663000     -0.713095000      0.620361000
1        2.125183000      1.168992000     -0.471167000
1        0.498545000      2.234241000     -0.979113000
1        1.880491000      1.783262000     -2.372707000
7
[BH4]-_HCl_TS1_PT_wB97XD_acn E = -488.183773000 Ha, H° = -488.135919 Ha, G° = -488.167144 Ha
5        1.286865000      1.451776000     -1.306711000
1        0.653407000      0.360667000     -1.566748000
1        0.289816000      0.201781000     -0.680943000
17      -0.536233000     -0.521966000      0.528766000
1        2.145273000      1.236354000     -0.479897000
1        0.496833000      2.309814000     -0.981334000
1        1.731909000      1.611554000     -2.425311000
7
[(H2)BH3]_Cl-_INT1_H2_wB97XD_acn E = -488.189583163 Ha, H° = -488.137273 Ha, G° = -488.170686 Ha
5        1.294581000      1.408893000     -1.282741000
1        0.678726000      0.284332000     -1.729752000
1        0.479497000      0.304409000     -0.928859000
17      -0.729602000     -0.797000000      0.782922000
1        2.141209000      1.153154000     -0.470140000
1        0.485163000      2.248874000     -0.997289000
1        1.699198000      1.467718000     -2.416998000		
7
[(H2)BH3]_Cl-_TS1_ELIM_wB97XD_acn E = -488.171204664 Ha, H° = -488.124306 Ha, G° = -488.161907 Ha
5        0.609162000      0.326823000      0.240341000
1       -0.292480000     -2.137811000     -1.124955000
1       -0.576067000     -2.179933000     -0.432807000
17      -1.560126000     -2.048594000      2.233319000
1        1.405326000     -0.261124000      0.906692000
1       -0.272000000      0.940200000      0.759893000
1        0.719242000      0.334910000     -0.947759000
7
[BH3Cl]-_H2_wB97XD_acn E = -488.206603294 Ha, H° = -488.157758 Ha, G° = -488.193074 Ha
5        1.122926000      1.441299000     -0.724038000
1       -0.225998000     -1.416854000     -3.188138000
1       -0.074350000     -0.988659000     -2.595644000
17      -0.004053000      0.159429000      0.236704000
1        2.156038000      1.552953000     -0.090459000
1        0.507296000      2.489997000     -0.775593000
1        1.320210000      0.979099000     -1.832226000
5
[BH3Cl]-_wB97XD_acn E = -487.030128250 Ha, H° = -486.996440 Ha, G° = -487.024584 Ha
5        3.628190000      0.081701000     -0.132337000
1        3.367761000      0.552665000      0.959203000
1        3.348957000      0.850840000     -1.033489000
17       5.565769000     -0.194662000     -0.191379000
1        3.106154000     -1.006344000     -0.289315000
7
[BH3Cl]-_HCl_INT2_DHB_cis_wB97XD_acn E = -947.857340586 Ha, H° = -947.812330 Ha, G° = -947.849538 Ha
5        0.320825000      0.911403000     -1.312338000
1       -0.095427000     -0.226295000     -1.503240000
1       -1.092529000     -0.609460000     -0.308005000
17      -1.887822000     -1.182011000      0.569893000
1       -0.527930000      1.624000000     -0.816198000
1        0.757210000      1.364303000     -2.350892000
17       1.788220000      0.769756000     -0.048758000
7
[BH3Cl]-_HCl_TS2_PT_cis_wB97XD_acn E = -947.846974487 Ha, H° = -947.803310 Ha, G° = -947.838239 Ha
5        1.284131000      1.443863000     -1.282785000
1        0.860972000      0.217358000     -1.465017000
1        0.307217000      0.240578000     -0.752004000
17      -0.831201000     -0.466736000      0.401645000
1        0.448589000      2.193325000     -0.865755000
1        1.599385000      1.600888000     -2.432182000
17       2.769969000      1.324222000     -0.149838000
7
[(H2)BH2Cl]_Cl-_INT_H2_cis_wB97XD_acn E = -947.848332341 Ha, H° = -947.801519 Ha, G° = -947.837559 Ha
5        0.330436000      0.911759000     -1.207781000
1       -0.068891000     -0.360983000     -1.500997000
1       -0.536766000     -0.210624000     -0.833093000
17      -1.961704000     -1.132426000      0.571347000
1       -0.532384000      1.628988000     -0.798258000
1        0.620409000      1.039438000     -2.362678000
17       1.795843000      0.769456000     -0.081412000
7
[(H2)BH2Cl]_Cl-_cis_TS2_ELIM_wB97XD_acn E = -947.841181693 Ha, H° = -947.797960 Ha, G° = -947.835866 Ha
5        0.594501000      0.079771000      0.037853000
1       -0.143983000     -1.569319000     -0.610295000
1       -0.552647000     -1.581449000      0.033463000
17      -2.168011000     -2.304731000      1.993463000
1       -0.353493000      0.541095000      0.582719000
1        0.824586000      0.227478000     -1.118390000
17       1.959209000     -0.439810000      1.073367000
7
BH2Cl_H2_Cl-_cis_wB97XD_acn E = -947.842929656 Ha, H° = -947.799872 Ha, G° = -947.842883 Ha
5        0.758192000      1.376650000     -1.192202000
1       -0.426715000     -0.801406000     -2.325372000
1       -0.780923000     -0.867684000     -1.667980000
17      -2.186256000     -1.200121000      0.899564000
1       -0.264600000      1.705410000     -0.689384000
1        1.018349000      1.495817000     -2.343707000
17       2.004831000      0.703365000     -0.141558000
7
[BH2Cl2]-_H2_wB97XD_acn E = -947.876576927 Ha, H° = -947.833151 Ha, G° = -947.873190 Ha
5        0.552064000      0.716581000     -0.154144000
1        2.050467000     -0.741966000     -4.358811000
1        1.823205000     -0.516518000     -3.684508000
17       0.050477000     -0.933595000     -0.987727000
1        1.054954000      0.459775000      0.910947000
1       -0.425177000      1.420691000     -0.100677000
17       1.863909000      1.601366000     -1.233231000
5
[BH2Cl2]-_wB97XD_acn E = -946.700352890 Ha, H° = -946.671985 Ha, G° = -946.703982 Ha
5        3.573904000     -0.000099000     -0.410321000
17       3.035735000      1.213279000      0.970887000
1        3.068810000      0.361778000     -1.443339000
17       5.476347000      0.077665000     -0.619827000
1        3.281335000     -1.116550000     -0.062348000
7
[BH2Cl2]-_HCl_INT3_DHB_cis_wB97XD_acn E = -1407.52641285 Ha, H° = -1407.486729 Ha, G° = -1407.527884 Ha
5        0.565218000      0.398786000     -1.117568000
1       -0.113055000     -0.593614000     -1.294105000
1       -0.925997000     -1.276829000     -0.031867000
17      -1.630129000     -1.941311000      0.843344000
1        1.095138000      0.784753000     -2.126793000
17       1.910792000     -0.022558000      0.163509000
17      -0.563408000      1.778538000     -0.446285000
7
[BH2Cl2]-_HCl_TS3_CONC_cis_wB97XD_acn E = -1407.50081562 Ha, H° = -1407.463353 Ha, G° = -1407.503624 Ha
5        0.550259000      0.021766000      0.022428000
1       -0.322190000     -1.360948000     -0.493482000
1       -0.624106000     -1.532448000      0.200721000
17      -1.855148000     -2.640637000      1.834983000
1        0.851033000      0.054002000     -1.123501000
17       1.776565000     -0.555920000      1.191079000
17      -0.657669000      1.207210000      0.602989000
7
BHCl2_H2_Cl-_cis_wB97XD_acn E = -1407.50897990 Ha, H° = -1407.471642 Ha, G° = -1407.516353 Ha
5        0.937829000      0.992840000     -1.056456000
1       -0.310400000     -1.328903000     -2.242242000
1       -0.627348000     -1.500457000     -1.586301000
17      -1.901977000     -2.351212000      0.996877000
1        1.250289000      0.942582000     -2.194639000
17       1.932808000      0.221432000      0.162689000
17      -0.503615000      1.867718000     -0.577988000
7
[BHCl3]-_H2_wB97XD_acn E = -1407.54379711 Ha, H° = -1407.506625 Ha, G° = -1407.550659 Ha
5        0.432926000      0.716202000     -0.707141000
1        2.760596000     -0.960901000     -3.235195000
1        2.398457000     -0.635208000     -2.669790000
17      -0.941703000     -0.257875000     -1.555515000
1        1.400233000      0.021451000     -0.591752000
17       0.865251000      2.229967000     -1.745341000
17      -0.148582000      1.270038000      1.000241000
5
[BHCl3]-_wB97XD_acn E = -1406.36694307 Ha, H° = -1406.344756 Ha, G° = -1406.380156 Ha
5        3.827297000      0.126352000      0.073286000
1        3.580665000      0.115774000      1.244181000
17       5.671449000     -0.176852000     -0.184086000
17       3.359294000      1.803308000     -0.653164000
17       2.839057000     -1.229570000     -0.789600000
7
[BHCl3]-_HCl_INT4_DHB_wB97XD_acn E = -1867.19178397 Ha, H° = -1867.158260 Ha, G° = -1867.203870 Ha
5        0.307866000      0.258171000     -0.505066000
1       -0.356444000     -0.724075000     -0.715074000
1       -1.245720000     -1.520318000      0.570858000
17      -1.933958000     -2.140122000      1.481740000
17       1.638221000     -0.149290000      0.760445000
17      -0.798974000      1.629331000      0.150951000
17       1.100884000      0.788614000     -2.123665000
7
[BHCl3]-_HCl_TS4_CONC_wB97XD_acn E = -1867.15405837 Ha, H° = -1867.123492 Ha, G° = -1867.166302 Ha
5        0.557197000      0.023290000     -0.001029000
1       -0.379723000     -1.355077000     -0.417611000
1       -0.698021000     -1.596447000      0.258017000
17      -1.778461000     -2.613527000      1.809069000
17       1.731938000     -0.598366000      1.183949000
17      -0.665886000      1.187670000      0.565216000
17       1.103715000      0.167013000     -1.700096000
7
BCl3_H2_Cl-_wB97XD_acn E = -1867.16706270 Ha, H° = -1867.136129 Ha, G° = -1867.184985 Ha
5        0.719818000      0.815820000     -0.455503000
1       -0.878353000     -1.523830000     -1.517510000
1       -1.102030000     -1.681433000     -0.820492000
17      -2.182319000     -2.480569000      1.792823000
17       1.677316000     -0.073664000      0.705561000
17      -0.727694000      1.650211000      0.058999000
17       1.225693000      0.894742000     -2.129083000
7
[BCl4]-_H2_wB97XD_acn E = -1867.20329500 Ha, H° = -1867.173088 Ha, G° = -1867.219012 Ha
5        0.853424000      0.517148000     -0.256074000
1        1.272987000     -0.185098000     -4.290347000
1        1.219925000     -0.184312000     -3.545929000
17       0.759516000     -1.310900000     -0.640679000
17       2.515893000      1.182307000     -0.794482000
17      -0.505383000      1.419515000     -1.170328000
17       0.644706000      0.776259000      1.584886000
2
HBr_wB97XD_acn E = -2574.78310191 Ha, H° = -2574.773755 Ha, G° = -2574.796283 Ha
1        0.712275000      0.195149000     -0.045594000
35      -0.537960000     -0.432274000      0.212891000
7
[BH4]-_HBr_INT1_DHB_wB97XD_acn E = -2602.15174085 Ha, H° = -2602.102753 Ha, G° = -2602.137998 Ha
5        2.251779000      1.793411000     -0.832367000
1        2.262877000      0.716672000     -0.223269000
1        0.722673000      0.199891000     -0.043440000
35      -0.510830000     -0.509995000      0.254484000
1        3.411728000      2.182324000     -0.926064000
1        1.581822000      2.604735000     -0.202107000
1        1.768021000      1.622312000     -1.945941000
7
[BH4]-_HBr_TS1_PT_wB97XD_acn E = -2602.14647261 Ha, H° = -2602.099109 Ha, G° = -2602.131942 Ha
5        1.353244000      1.478842000     -1.244457000
1        1.303223000      0.363726000     -0.596916000
1        0.348881000      0.197238000     -0.603334000
35      -1.190347000     -0.632844000     -0.282772000
1        2.562253000      1.602634000     -1.206594000
1        0.765515000      2.329067000     -0.613865000
1        0.925101000      1.311316000     -2.364241000
7
[(H2)BH3]_Br-_INT1_H2_wB97XD_acn E = -2602.15071714 Ha, H° = -2602.098542 Ha, G° = -2602.132811 Ha
5        2.144215000      1.774585000     -0.829348000
1        2.252937000      0.599724000     -0.171152000
1        1.431348000      0.669852000     -0.260994000
35      -0.623351000     -0.524613000      0.264383000
1        3.344068000      1.806002000     -0.706732000
1        1.561479000      2.594058000     -0.172356000
1        1.763698000      1.594467000     -1.954372000		
7
[(H2)BH3]_Br-_TS1_ELIM_wB97XD_acn E = -2602.13128783 Ha, H° = -2602.084020 Ha, G° = -2602.121641 Ha
5        0.648894000      0.274368000      0.208998000
1       -0.578533000     -1.749451000     -1.133955000
1       -0.789017000     -1.917800000     -0.431510000
35      -1.402182000     -2.353141000      2.301032000
1        1.186621000     -0.050673000      1.221395000
1       -0.378994000      0.879505000      0.242428000
1        1.169511000      0.052350000     -0.841958000
7
[BH3Br]-_H2_wB97XD_acn E = -2602.16861426 Ha, H° = -2602.120084 Ha, G° = -2602.156239 Ha
5        1.435350000      1.709169000     -1.137808000
1       -0.403573000     -0.420294000     -3.564929000
1       -0.194602000     -0.231067000     -2.872779000
35       0.478491000      0.269769000      0.084159000
1        2.084958000      2.420372000     -0.395464000
1        0.552582000      2.321360000     -1.707763000
1        2.138788000      1.091484000     -1.913995000
5
[BH3Br]-_wB97XD_acn E = -2600.99172734 Ha, H° = -2600.958364 Ha, G° = -2600.987840 Ha
5        3.600492000      0.083790000     -0.132014000
1        3.359915000      0.557517000      0.961810000
1        3.339387000      0.856425000     -1.034534000
35       5.690339000     -0.242854000     -0.198949000
1        3.071293000     -0.999990000     -0.288302000
7
[BH3Br]-_HBr_INT2_DHB_cis_wB97XD_acn E = -5175.78258064 Ha, H° = -5175.738371 Ha, G° = -5175.778551 Ha
5        0.672961000      0.713871000     -1.740491000
1        0.691834000     -0.499436000     -1.585847000
1       -0.562591000     -0.878068000     -0.467365000
35      -1.485541000     -1.572525000      0.399907000
1       -0.457961000      1.154890000     -1.720500000
1        1.283065000      1.027781000     -2.741569000
35       1.687794000      1.537400000     -0.093661000
7
[BH3Br]-_HBr_TS2_CONC_cis_wB97XD_acn E = -5175.76217858 Ha, H° = -5175.719549 Ha, G° = -5175.761275 Ha
5        0.209516000      1.259333000     -0.228963000
1        0.450825000     -0.715288000      0.040479000
1       -0.196841000     -0.750302000      0.442542000
35      -2.398276000     -1.511298000      1.771088000
1       -0.958112000      1.329450000     -0.041084000
1        0.706955000      1.008722000     -1.277436000
35       1.371336000      2.012961000      1.130251000
7
BH2Br_Br-_H2_wB97XD_acn E = -5175.76310980 Ha, H° = -5175.720211 Ha, G° = -5175.765014 Ha
5        0.630676000      1.146644000     -1.618828000
1        1.158655000     -1.405392000     -1.245283000
1        0.468221000     -1.480483000     -0.955138000
35      -2.184349000     -2.072357000      0.084569000
1       -0.386881000      1.087454000     -1.014994000
1        0.770299000      0.829630000     -2.752974000
35       2.157505000      1.875321000     -0.712801000
7
[BH2Br2]-_H2_wB97XD_acn E = -5175.79904818 Ha, H° = -5175.756081 Ha, G° = -5175.798270 Ha
5        0.533818000      0.734797000     -0.107262000
1        2.059218000     -0.757451000     -4.405880000
1        1.838698000     -0.527509000     -3.729932000
35      -0.019714000     -1.063011000     -0.985997000
1        1.036543000      0.480907000      0.955724000
1       -0.441390000      1.438327000     -0.071515000
35       1.962725000      1.700273000     -1.263289000
5
[BH2Br2]-_wB97XD_acn E = -5174.62254584 Ha, H° = -5174.594744 Ha, G° = -5174.629425 Ha
5        3.542877000     -0.029222000     -0.436615000
35       2.938265000      1.280405000      1.056141000
1        3.042200000      0.338727000     -1.466692000
35       5.603435000      0.040104000     -0.680070000
1        3.256547000     -1.142805000     -0.083134000
7
[BH2Br2]-_HBr_INT3_DHB_cis_wB97XD_acn E = -7749.41294675 Ha, H° = -7749.374356 Ha, G° = -7749.420207 Ha
5        0.899674000      0.238063000     -1.137071000
1        0.722035000     -0.944223000     -0.954231000
1       -0.359341000     -1.441955000      0.399255000
35      -1.090922000     -2.290588000      1.294491000
1        1.629597000      0.488388000     -2.057639000
35       1.737389000      1.017213000      0.585345000
35      -0.942967000      1.095640000     -1.517871000
7
[BH2Br2]-_HBr_TS3_CONC_cis_wB97XD_acn E = -7749.38184896 Ha, H° = -7749.345518 Ha, G° = -7749.389685 Ha
5        0.213731000      1.215653000     -0.244136000
1        0.068231000     -0.577414000     -0.117379000
1       -0.409468000     -0.729686000      0.476547000
35      -1.776405000     -1.735243000      2.160259000
1        0.911771000      0.905482000     -1.149763000
35       1.062321000      1.772973000      1.404581000
35      -1.570612000      1.848688000     -0.650391000
7
BHBr2_H2_Br-_cis_wB97XD_acn E = -7749.38820312 Ha, H° = -7749.351562 Ha, G° = -7749.401431 Ha
5        1.096454000      1.079171000     -1.432258000
1        0.754063000     -1.776947000     -1.240511000
1        0.336537000     -2.052309000     -0.680587000
35      -1.275592000     -3.411877000      1.430213000
1        1.653129000      0.475261000     -2.282882000
35       2.015611000      1.478786000      0.188418000
35      -0.694948000      1.661924000     -1.716447000
7
[BHBr3]-_H2_wB97XD_acn E = -7749.42473271 Ha, H° = -7749.388196 Ha, G° = -7749.434039 Ha
5       -0.613950000      0.714271000     -0.192068000
1        1.537008000     -2.891928000     -0.540233000
1        1.119013000     -2.272937000     -0.520130000
35      -1.808999000     -0.869102000      0.321899000
1       -1.263011000      1.714824000     -0.145434000
35       0.092251000      0.477163000     -2.100777000
35       0.946752000      0.879534000      1.124547000
5
[BHBr3]-_wB97XD_acn E = -7748.24786942 Ha, H° = -7748.226449 Ha, G° = -7748.265864 Ha
5        3.826069000      0.119028000      0.104007000
1        3.566942000      0.126599000      1.268907000
35       5.833281000     -0.221752000     -0.122847000
35       3.324716000      1.937270000     -0.694296000
35       2.748750000     -1.370247000     -0.800053000
7
[BHBr3]-_HBr_INT4_HB_wB97XD_acn E = -10323.0390984 Ha, H° = -10323.006985 Ha, G° = -10323.058046 Ha
5        0.727809000      0.394117000      0.151454000
1        0.925235000     -0.549068000      0.854355000
1       -1.681821000     -1.481325000      0.432086000
35      -1.933703000     -2.898002000      0.568337000
35       1.168356000     -0.095883000     -1.777027000
35       1.858254000      1.966499000      0.782740000
35      -1.278489000      0.875308000      0.306733000
7
[BHBr3]-_HBr_TS4_CONC_wB97XD_acn E = -10322.9958224 Ha, H° = -10322.966584 Ha, G° = -10323.015552 Ha
5        1.097770000      1.279613000      0.300119000
1        0.918705000     -0.171545000      1.369347000
1        0.379861000     -0.723359000      1.218538000
35      -1.077851000     -2.430382000      0.985403000
35       1.529580000      0.447968000     -1.390958000
35       2.564664000      1.943527000      1.393800000
35      -0.637085000      2.107434000      0.509897000
7
BBr3_H2_Br-_wB97XD_acn E = -10323.0064499 Ha, H° = -10322.976454 Ha, G° = -10323.031472 Ha
5        0.815069000      1.290140000     -0.265151000
1        0.219968000     -1.125887000      1.553923000
1       -0.269374000     -1.653414000      1.340729000
35      -2.134675000     -3.911059000      0.795135000
35       1.298859000      0.258599000     -1.793078000
35       2.118328000      1.680479000      1.072498000
35      -0.964929000      1.946987000     -0.082009000
7
[BBr4]-_H2_wB97XD_acn E = -10323.0415326 Ha, H° = -10323.012154 Ha, G° = -10323.064098 Ha
5        0.614201000      0.676406000     -0.153230000
1        1.606292000     -0.531177000     -4.622499000
1        1.475156000     -0.384816000     -3.901973000
35       0.180063000     -1.140057000     -0.966567000
35       2.110057000      1.556073000     -1.219072000
35      -1.043818000      1.857699000     -0.209263000
35       1.210842000      0.430968000      1.778148000
12
[B6H6]2-_wB97XD_acn E = -152.929889855 Ha, H° = -152.845963 Ha, G° = -152.879192 Ha
5        1.218442000     -0.002599000      0.112491000
1        2.418507000     -0.012102000      0.115197000
5        0.012376000      1.222906000      0.151577000
5       -0.000493000     -0.034082000      1.325378000
5        0.005307000      0.049161000     -1.105522000
5       -1.213638000      0.017698000      0.107396000
5       -0.007594000     -1.207816000      0.068309000
1       -2.413704000      0.027354000      0.105059000
1        0.007879000      0.087931000     -2.304939000
1       -0.016678000     -2.407221000      0.029693000
1       -0.003074000     -0.072835000      2.524789000
1        0.021555000      2.422294000      0.190299000
12
[B6H6]2-_wB97XD_acn E = -152.980661394 Ha, H° = -152.896080 Ha, G° = -152.929101 Ha
5        1.222645000     -0.002581000      0.112554000
1        2.427282000     -0.012170000      0.114993000
5        0.012439000      1.227092000      0.151883000
5       -0.000488000     -0.034329000      1.329551000
5        0.005303000      0.049443000     -1.109598000
5       -1.217831000      0.017696000      0.107399000
5       -0.007626000     -1.211977000      0.068072000
1       -2.422468000      0.027288000      0.104967000
1        0.007976000      0.088139000     -2.313597000
1       -0.016862000     -2.415943000      0.029420000
1       -0.003163000     -0.073026000      2.533550000
1        0.021678000      2.431057000      0.190534000
14
[B6H6]2-_HCl_INT1_HB3_wB97XD_acn E = -613.812504800 Ha, H° = -613.716596 Ha, G° = -613.756995 Ha
5        2.253577000      0.058996000     -0.009875000
1        3.317066000     -0.328744000      0.398559000
5        1.553089000      1.601841000     -0.335405000
5        0.764738000      0.504641000      0.734003000
5        1.583540000      0.391552000     -1.564124000
5        0.089403000      0.838618000     -0.830417000
5        0.794843000     -0.713949000     -0.502986000
1       -0.973479000      1.226003000     -1.238221000
1        1.980786000      0.333827000     -2.698300000
1        0.425873000     -1.855023000     -0.586552000
1        0.368749000      0.562105000      1.867501000
1        1.922389000      2.743836000     -0.251936000
1       -1.256542000     -0.478774000      0.450515000
17      -2.436688000     -0.932566000      0.875408000
14
[B6H6]2-_HCl_TS1_PT_wB97XD_acn E = -613.806564725 Ha, H° = -613.714244 Ha, G° = -613.753026 Ha 
5        0.801029000     -0.231773000      0.381365000
1        1.851397000     -0.633272000      0.801029000
5        0.099015000      1.306154000      0.056161000
5       -0.666426000      0.223967000      1.147260000
5        0.125559000      0.096160000     -1.167353000
5       -1.363078000      0.560327000     -0.448292000
5       -0.639619000     -1.023418000     -0.113727000
1       -2.406892000      0.963409000     -0.869240000
1        0.494577000      0.025217000     -2.307050000
1       -0.977663000     -2.166313000     -0.206028000
1       -1.030137000      0.296402000      2.283709000
1        0.441662000      2.452644000      0.147056000
1       -2.184844000     -0.572327000      0.654365000
17      -3.617556000     -1.117387000      1.162266000
14
Cl-[facHB6H6]-_INT1_PT_wB97XD_acn E = -613.833590923 Ha, H° = -613.735858 Ha, G° = -613.778130 Ha 
5        2.307573000      0.079559000     -0.034045000
1        3.349839000     -0.326739000      0.386322000
5        1.609390000      1.618570000     -0.353577000
5        0.879668000      0.560113000      0.771686000
5        1.634413000      0.414750000     -1.580712000
5        0.149638000      0.921792000     -0.903735000
5        0.906726000     -0.745501000     -0.559019000
1       -0.912387000      1.293836000     -1.290499000
1        1.998645000      0.345524000     -2.716634000
1        0.523456000     -1.869377000     -0.634902000
1        0.472999000      0.606566000      1.888905000
1        1.948150000      2.760190000     -0.254819000
1       -0.184910000     -0.070231000      0.062858000
17      -2.875724000     -1.097490000      1.032406000
14
Cl-[facHB6H6]-_TS1_ISO_fac-apx_wB97XD_acn E = -613.791696930 Ha, H° = -613.698142 Ha, G° = -613.739552 Ha 
5        0.858346000     -0.237613000      0.271528000
1        1.903367000     -0.794638000      0.438465000
5        0.318902000      1.355535000     -0.138024000
5       -0.227470000      0.657156000      1.342627000
5       -0.215833000     -0.010432000     -1.026846000
5       -1.323194000      0.879779000      0.058183000
5       -0.770624000     -0.703608000      0.462139000
1       -2.405557000      1.358421000     -0.103417000
1       -0.301753000     -0.347980000     -2.169802000
1       -1.258894000     -1.764176000      0.829208000
1       -0.194237000      0.932887000      2.506283000
1        0.858724000      2.382390000     -0.439469000
1       -1.801300000     -1.244272000     -0.056866000
17      -3.591459000     -2.197580000     -0.993742000
14
Cl-[(H2)B6H5]-_INT1_H2_wB97XD_acn E = -613.796766607 Ha, H° = -613.699738 Ha, G° = -613.741076 Ha 
5        2.252754000      0.207173000      0.408251000
1        3.263201000     -0.380287000      0.661983000
5        1.794725000      1.838742000      0.041070000
5        1.040192000      1.031125000      1.347916000
5        1.383707000      0.588290000     -1.053444000
5        0.137136000      1.351185000     -0.108250000
5        0.629715000     -0.215989000      0.253302000
1       -0.909532000      1.874686000     -0.354364000
1        1.541403000      0.354158000     -2.216806000
1        0.353110000     -1.449047000      0.431176000
1        0.859130000      1.227771000      2.514843000
1        2.382896000      2.877938000     -0.066833000
1       -0.427495000     -1.053226000      0.269507000
17      -2.517659000     -1.747439000      0.142682000
14
Cl-[(H2)B6H5]-_TS1_ELIM_wB97XD_acn E = -613.751229205 Ha, H° = -613.658449 Ha, G° = -613.701905 Ha 
5        2.135611000      0.190675000      0.432377000
1        3.068526000     -0.499594000      0.705382000
5        1.834113000      1.838524000      0.076760000
5        0.951508000      1.136385000      1.368761000
5        1.337210000      0.674284000     -1.074773000
5        0.146934000      1.620048000     -0.146191000
5        0.499595000      0.045069000      0.210717000
1       -0.796643000      2.295333000     -0.417955000
1        1.512051000      0.441938000     -2.231030000
1        0.338889000     -2.099066000     -0.471551000
1        0.764693000      1.353119000      2.525685000
1        2.534562000      2.804929000      0.015207000
1       -0.308241000     -2.060184000     -0.083623000
17      -2.235528000     -1.236380000      1.361266000
14
1-[B6H5Cl]2-_H2_wB97XD_acn E = -613.823414531 Ha, H° = -613.729616 Ha, G° = -613.773541 Ha 
5        1.867788000      0.227233000      0.366940000
1        2.821872000     -0.124127000      1.008460000
5        1.549053000      1.433840000     -0.821781000
5        0.582902000      1.364492000      0.603271000
5        1.193168000     -0.216716000     -1.165831000
5       -0.091947000      0.921183000     -0.929580000
5        0.234261000     -0.274566000      0.251547000
1       -1.060102000      1.253312000     -1.559823000
1        1.483468000     -1.002599000     -2.028461000
1       -2.088301000     -1.895206000     -2.543751000
1        0.276425000      2.130960000      1.477651000
1        2.204437000      2.285820000     -1.358936000
1       -1.597786000     -1.481521000     -2.161948000
17      -0.779245000     -1.590301000      1.085551000
12
1-[B6H5Cl]2-_wB97XD_acn E = -612.646387079 Ha, H° = -612.567477 Ha, G° = -612.604264 Ha
5        2.497526000      0.508109000      0.384553000
1        3.697183000      0.429228000      0.365036000
5        1.318977000      1.619366000     -0.202369000
5        1.334162000      1.197633000      1.467698000
5        1.214933000     -0.043933000     -0.641300000
5        0.051268000      0.646246000      0.440964000
5        1.230077000     -0.451282000      1.020671000
1       -1.149455000      0.700879000      0.474605000
1        1.157157000     -0.664604000     -1.669637000
1        1.391651000      1.795828000      2.509179000
1        1.362332000      2.652447000     -0.814826000
17       1.162046000     -2.047666000      1.968493000
14
cis_1-[B6H5Cl]2-_HCl_INT2_HB3_wB97XD_acn E = -1073.47682447 Ha, H° = -1073.386754 Ha, G° = -1073.431329 Ha
5        2.455478000      0.397537000      0.340302000
1        3.586439000     -0.004469000      0.391296000
5        1.695915000      1.882992000     -0.118721000
5        1.365191000      1.180626000      1.418104000
5        1.240927000      0.413275000     -0.863796000
5        0.142119000      1.195279000      0.206925000
5        0.905390000     -0.298836000      0.667531000
1       -0.986775000      1.596749000      0.132333000
1        0.532620000     -1.373588000      1.051348000
1        1.421570000      1.560110000      2.555736000
1        2.075682000      2.949938000     -0.520391000
1       -1.061889000     -0.641803000     -0.464789000
17      -2.145999000     -1.305176000     -0.821830000
17       1.168936000     -0.162611000     -2.622960000
14
cis_1-[B6H5Cl]2-_HCl_TS2_PT_wB97XD_acn E = -1073.46729383 Ha, H° = -1073.380913 Ha, G° =  -1073.423145 Ha
5        2.367546000      0.345515000      0.303704000
1        3.482056000     -0.093184000      0.329092000
5        1.608591000      1.826558000     -0.154328000
5        1.312319000      1.147958000      1.393446000
5        1.165935000      0.364294000     -0.898619000
5        0.054907000      1.178358000      0.225248000
5        0.836868000     -0.347399000      0.696711000
1       -1.045332000      1.637386000      0.186883000
1        0.518424000     -1.411423000      1.131757000
1        1.373675000      1.529308000      2.526704000
1        1.953978000      2.886146000     -0.594207000
1       -0.516953000     -0.325382000     -0.332013000
17      -1.851166000     -1.162534000     -0.820277000
17       1.134754000     -0.185579000     -2.643010000
14
cis_1-[facHB6H5Cl]-_Cl-_INT2_PT_wB97XD_acn E = -1073.49152485 Ha, H° = -1073.400000 Ha, G° = -1073.445935 Ha
5        2.406128000      0.388748000      0.299870000
1        3.527228000     -0.019299000      0.317070000
5        1.620851000      1.866232000     -0.113272000
5        1.318764000      1.125333000      1.404416000
5        1.257135000      0.434363000     -0.948522000
5        0.068419000      1.232807000      0.248537000
5        0.924848000     -0.377745000      0.699836000
1       -1.060337000      1.598390000      0.187374000
1        0.563698000     -1.456160000      1.043826000
1        1.352721000      1.462977000      2.547616000
1        1.953802000      2.940598000     -0.511583000
1        0.025932000     -0.051101000     -0.339036000
17      -2.761625000     -1.676580000     -0.801888000
17       1.198040000     -0.078541000     -2.683154000
14
cis_1-[facHB6H5Cl]-_Cl-_TS2_ISO_fac-apx_wB97XD_acn E = -1073.45459166 Ha, H° = -1073.367139 Ha, G° = -1073.411617 Ha
5        0.887808000     -0.223696000      0.311931000
1        1.933377000     -0.759518000      0.522339000
5        0.309018000      1.381007000     -0.099519000
5       -0.284066000      0.610379000      1.301879000
5       -0.079412000      0.047434000     -1.058095000
5       -1.331820000      0.774313000     -0.054750000
5       -0.722642000     -0.760876000      0.346710000
1       -2.410473000      1.228266000     -0.280168000
1       -1.122217000     -1.887480000      0.590454000
1       -0.356622000      0.866565000      2.466632000
1        0.806624000      2.446163000     -0.321974000
1       -1.892453000     -1.183169000      0.046621000
17      -3.856029000     -1.997192000     -0.493572000
17      -0.010875000     -0.410920000     -2.828966000
14
cis_1,2-[(H2)B6H4Cl]-_Cl-_INT2_H2_wB97XD_acn E = -1073.45959785 Ha, H° = -1073.369142 Ha, G° = -1073.414444 Ha
5        2.245005000      0.205409000      0.413979000
1        3.255642000     -0.391210000      0.638103000
5        1.804842000      1.827307000     -0.018565000
5        1.101499000      1.115461000      1.375805000
5        1.288486000      0.518637000     -0.977826000
5        0.125170000      1.391902000     -0.018155000
5        0.592943000     -0.182250000      0.400823000
1       -0.915156000      1.927518000     -0.259864000
1        0.229584000     -1.329754000      0.809484000
1        1.021713000      1.380109000      2.538206000
1        2.414179000      2.834876000     -0.234258000
1       -0.434959000     -1.064658000      0.266532000
17      -2.260453000     -1.889140000     -0.446076000
17       1.384774000      0.053012000     -2.749262000
14
cis_1,2-[(H2)B6H4Cl]-_Cl-_TS2_ELIM_wB97XD_acn E = -1073.41316030 Ha, H° = -1073.326062 Ha, G° = -1073.371822 Ha
5        2.065909000      0.157700000      0.579191000
1        2.983516000     -0.509564000      0.949701000
5        1.826681000      1.803130000      0.090607000
5        0.847135000      1.167268000      1.343369000
5        1.401725000      0.574587000     -0.982637000
5        0.144749000      1.529150000     -0.226191000
5        0.440569000     -0.040762000      0.252990000
1       -0.777396000      2.174669000     -0.622886000
1        0.016695000     -1.564836000     -0.906090000
1        0.587768000      1.463050000      2.468492000
1        2.536066000      2.763315000      0.033500000
1       -0.443663000     -1.719044000     -0.318074000
17      -1.484092000     -1.487359000      1.785835000
17       1.765834000      0.065550000     -2.699499000
14
cis_1,2-[B6H4Cl2]2-_H2_wB97XD_acn E = -1073.48865737 Ha, H° = -1073.400623 Ha, G° = -1073.447826 Ha
5        1.877087000      0.245954000      0.387082000
1        2.830419000     -0.092472000      1.033376000
5        1.552815000      1.442313000     -0.817582000
5        0.564680000      1.351470000      0.590508000
5        1.225817000     -0.203866000     -1.139692000
5       -0.081894000      0.896793000     -0.946761000
5        0.249174000     -0.293050000      0.250949000
1       -1.041192000      1.199748000     -1.601025000
1       -2.163648000     -1.837786000     -2.513425000
1        0.232989000      2.118678000      1.451238000
1        2.199791000      2.299110000     -1.353213000
1       -1.713997000     -1.396209000     -2.113026000
17      -0.736732000     -1.638795000      1.050583000
17       1.724207000     -1.414631000     -2.446238000
14
trans_1-[B6H5Cl]2-_HCl_INT2_HB3_wB97XD_acn E = -1073.47792384 Ha, H° = -1073.387872 Ha, G° = -1073.432200 Ha
5        2.255953000      0.048509000     -0.009343000
1        3.320864000     -0.329302000      0.398599000
5        1.546184000      1.570710000     -0.339622000
5        0.762561000      0.498409000      0.737140000
5        1.583063000      0.381587000     -1.569955000
5        0.084739000      0.833700000     -0.833465000
5        0.792686000     -0.711865000     -0.501549000
1       -0.971791000      1.235108000     -1.238546000
1        1.982802000      0.333143000     -2.701549000
1        0.424145000     -1.850312000     -0.585043000
1        0.370666000      0.571259000      1.869205000
1       -1.267449000     -0.499880000      0.451544000
17      -2.448001000     -0.943246000      0.878380000
17       2.117293000      3.328642000     -0.209944000
14
trans_1-[B6H5Cl]2-_HCl_TS2_PT_wB97XD_acn E = -1073.47108949 Ha, H° = -1073.384652 Ha, G° = -1073.427190 Ha
5        0.799381000     -0.240848000      0.384192000
1        1.849205000     -0.638184000      0.802786000
5        0.090345000      1.277909000      0.053451000
5       -0.670082000      0.218746000      1.153126000
5        0.120946000      0.087867000     -1.171435000
5       -1.370625000      0.557309000     -0.451988000
5       -0.648952000     -1.018949000     -0.108825000
1       -2.407522000      0.976987000     -0.868542000
1        0.491305000      0.020065000     -2.308576000
1       -0.976303000     -2.161788000     -0.206131000
1       -1.029803000      0.309983000      2.287582000
1       -2.173228000     -0.591752000      0.645780000
17      -3.619594000     -1.132946000      1.161132000
17       0.629456000      3.034385000      0.188864000
14
trans_1-[facHB6H5Cl]-_Cl-_INT2_PT_wB97XD_acn E = -1073.49573579 Ha, H° = -1073.404098 Ha, G° = -1073.450069 Ha
5        2.308324000      0.073543000     -0.032687000
1        3.350396000     -0.326703000      0.388303000
5        1.596169000      1.594054000     -0.353149000
5        0.877058000      0.546249000      0.777669000
5        1.631261000      0.409416000     -1.584207000
5        0.140884000      0.910696000     -0.908164000
5        0.899500000     -0.740038000     -0.553760000
1       -0.914441000      1.296912000     -1.294214000
1        1.993923000      0.345943000     -2.718918000
1        0.529905000     -1.865870000     -0.635533000
1        0.478470000      0.607475000      1.895341000
1       -0.195128000     -0.084961000      0.065837000
17      -2.860509000     -1.087748000      1.022605000
17       2.127871000      3.337365000     -0.208800000
14
trans_1-[facHB6H5Cl]-_Cl-_TS2_ISO_fac-apx_wB97XD_acn E = -1073.45741170 Ha, H° = -1073.369927 Ha, G° = -1073.415106 Ha
5        0.839825000     -0.249695000      0.249686000
1        1.885701000     -0.814728000      0.362068000
5        0.294116000      1.341309000     -0.095368000
5       -0.193832000      0.639788000      1.391143000
5       -0.290849000      0.018576000     -0.998823000
5       -1.339952000      0.910539000      0.155496000
5       -0.789500000     -0.686457000      0.497065000
1       -2.414237000      1.416305000      0.042534000
1       -0.427370000     -0.278078000     -2.146190000
1       -1.243796000     -1.745125000      0.897783000
1       -0.099675000      0.893507000      2.554353000
1       -1.830282000     -1.241535000      0.018002000
17      -3.642897000     -2.202547000     -0.849463000
17       1.130172000      2.905677000     -0.551310000
14
trans_1,6-[(H2)B6H4Cl]-_Cl-_INT2_H2_wB97XD_acn E = -1073.46132249 Ha, H° = -1073.370403 Ha, G° = -1073.415445 Ha
5        2.251785000      0.196634000      0.410231000
1        3.265604000     -0.381642000      0.662651000
5        1.778143000      1.811430000      0.043043000
5        1.034277000      1.022133000      1.351871000
5        1.378894000      0.577715000     -1.056334000
5        0.127862000      1.342958000     -0.108899000
5        0.627920000     -0.220836000      0.253542000
1       -0.913303000      1.872924000     -0.355517000
1        1.542982000      0.354615000     -2.219118000
1        0.356987000     -1.445389000      0.428800000
1        0.859540000      1.230072000      2.515923000
1       -0.432404000     -1.037710000      0.267586000
17      -2.507639000     -1.748926000      0.147181000
17       2.675332000      3.406420000     -0.122330000
14
trans_1,6-[(H2)B6H4Cl]-_Cl-_TS2_ELIM_wB97XD_acn E = -1073.40968705 Ha, H° = -1073.322497 Ha, G° = -1073.368399 Ha
5        2.054653000      0.142087000      0.567800000
1        2.973447000     -0.518194000      0.949297000
5        1.807155000      1.773390000      0.091691000
5        0.837283000      1.154264000      1.346343000
5        1.392074000      0.555516000     -1.007097000
5        0.139087000      1.518680000     -0.230399000
5        0.431581000     -0.049528000      0.244331000
1       -0.779676000      2.178671000     -0.612261000
1        1.642764000      0.248951000     -2.133899000
1        0.027496000     -1.570346000     -0.886676000
1        0.581530000      1.451246000      2.473245000
1       -0.441551000     -1.749214000     -0.313214000
17      -1.465841000     -1.435477000      1.773112000
17       2.904476000      3.248991000     -0.005602000
14
trans_1,6-[B6H4Cl2]2-_H2_wB97XD_acn E = -1073.48681004 Ha, H° = -1073.398849 Ha, G° = -1073.446496 Ha
5        1.860226000      0.213425000      0.369578000
1        2.819409000     -0.135865000      1.001395000
5        1.533006000      1.411700000     -0.806150000
5        0.579407000      1.361007000      0.612876000
5        1.178669000     -0.221914000     -1.167969000
5       -0.102320000      0.926433000     -0.924705000
5        0.224642000     -0.272475000      0.250501000
1       -1.061278000      1.274794000     -1.557071000
1        1.469891000     -0.995481000     -2.038883000
1       -2.070702000     -1.921965000     -2.535462000
1        0.286959000      2.134463000      1.483559000
1       -1.584110000     -1.500380000     -2.157271000
17      -0.791463000     -1.582629000      1.079995000
17       2.552091000      2.723535000     -1.630096000
12
cis_1,2-[B6H4Cl2]2-_wB97XD_acn E = -1072.31153618 Ha, H° = -1072.238460 Ha, G° = -1072.279017 Ha
5        1.864308000      0.235715000      0.376633000
1        2.819717000     -0.103625000      1.019185000
5        1.537915000      1.432269000     -0.827920000
5        0.554817000      1.344398000      0.584373000
5        1.206308000     -0.212898000     -1.147213000
5       -0.098212000      0.889770000     -0.950152000
5        0.234715000     -0.299126000      0.246685000
1       -1.060410000      1.192033000     -1.601063000
1        0.229294000      2.113659000      1.445542000
1        2.184815000      2.287883000     -1.365366000
17      -0.757152000     -1.643203000      1.042387000
17       1.689382000     -1.427874000     -2.455960000
14
cis_cis_1,2-[B6H4Cl2]2-_HCl_INT3_HB3_wB97XD_acn E = -1533.14173449 Ha, H° = -1533.057553 Ha, G° = -1533.105814 Ha
5        2.423665000      0.402905000      0.334741000
5        1.692937000      1.889503000     -0.119677000
5        1.360911000      1.182606000      1.421038000
5        1.228045000      0.419053000     -0.873456000
5        0.142642000      1.198849000      0.204616000
5        0.890916000     -0.297005000      0.664658000
1       -0.981261000      1.608397000      0.137540000
1        0.530730000     -1.374245000      1.047953000
1        1.424747000      1.557728000      2.557763000
1        2.084795000      2.950196000     -0.520695000
1       -1.075413000     -0.641662000     -0.455112000
17      -2.150451000     -1.316811000     -0.815343000
17       1.183134000     -0.153822000     -2.625467000
17       4.152498000     -0.238172000      0.403639000
14
cis_cis_1,2-[B6H5Cl]2-_HCl_TS3_PT_wB97XD_acn E = -1533.13149648 Ha, H° = -1533.051016 Ha, G° = -1533.097017 Ha
5        2.341237000      0.352269000      0.302188000
5        1.603706000      1.830204000     -0.156160000
5        1.307658000      1.147422000      1.397390000
5        1.159161000      0.367400000     -0.906838000
5        0.054543000      1.168226000      0.221035000
5        0.826476000     -0.349429000      0.698676000
1       -1.035885000      1.645157000      0.192121000
1        0.526152000     -1.419389000      1.127878000
1        1.371149000      1.529827000      2.528073000
1        1.950472000      2.888204000     -0.592965000
1       -0.531515000     -0.303228000     -0.322843000
17      -1.867712000     -1.153369000     -0.823218000
17       1.155520000     -0.197763000     -2.637559000
17       4.046934000     -0.318009000      0.334420000
14
cis_cis_1,2-[facHB6H4Cl2]-_Cl-_INT3_PT_wB97XD_acn E = -1533.15313202 Ha, H° = -1533.067665 Ha, G° = -1533.117150 Ha
5        2.369583000      0.357257000      0.318643000
5        1.654732000      1.846578000     -0.139804000
5        1.316217000      1.153761000      1.398095000
5        1.250235000      0.407591000     -0.948887000
5        0.085283000      1.253601000      0.217454000
5        0.871670000     -0.354567000      0.731381000
1       -1.024175000      1.667334000      0.144894000
1        0.491694000     -1.415744000      1.102275000
1        1.348982000      1.519732000      2.530635000
1        2.026577000      2.896009000     -0.563704000
1       -0.010930000     -0.032326000     -0.331078000
17      -2.759309000     -1.650454000     -0.815366000
17       1.223753000     -0.153023000     -2.661547000
17       4.063580000     -0.308230000      0.379208000
14
fac_1,2,3-[(H2)B6H3Cl2]-_Cl-_INT3_H2_wB97XD_acn E = -1533.12200359 Ha, H° = -1533.037798 Ha, G° = -1533.086283 Ha
5        2.221160000      0.221162000      0.411290000
5        1.797761000      1.832881000     -0.019424000
5        1.092829000      1.117172000      1.378882000
5        1.276069000      0.519217000     -0.981659000
5        0.123524000      1.388703000     -0.018389000
5        0.578743000     -0.186298000      0.402831000
1       -0.914072000      1.928130000     -0.254279000
1        0.211286000     -1.325118000      0.807502000
1        1.020709000      1.379453000      2.541110000
1        2.413075000      2.834843000     -0.236049000
1       -0.467154000     -1.080858000      0.252144000
17      -2.213809000     -1.864774000     -0.431366000
17       1.402119000      0.041732000     -2.741673000
17       3.778812000     -0.678289000      0.733840000
14
fac_1,2,3-[(H2)B6H3Cl2]-_Cl-_TS3_ELIM_wB97XD_acn E = -1533.07502567 Ha, H° = -1532.993720 Ha, G° = -1533.042864 Ha
5        2.105557000      0.165907000      0.362696000
5        1.783120000      1.795252000      0.065098000
5        0.983419000      0.999874000      1.389634000
5        1.171738000      0.610026000     -1.026675000
5        0.092714000      1.522505000     -0.018987000
5        0.425347000     -0.117413000      0.280393000
1       -0.875042000      2.191277000     -0.210175000
1        0.814867000     -1.888191000      0.551701000
1        0.901361000      1.191946000      2.564210000
1        2.450039000      2.780516000     -0.041356000
1        0.051365000     -1.933850000      0.497123000
17      -2.065259000     -1.121752000      0.212456000
17       1.318551000      0.269626000     -2.815528000
17       3.549452000     -0.921040000      0.623715000
14
fac_1,2,3-[B6H3Cl3]2-_H2_wB97XD_acn E = -1533.15331227 Ha, H° = -1533.071150 Ha, G° = -1533.122620 Ha
5        1.846615000      0.252086000      0.365050000
5        1.550558000      1.452068000     -0.823119000
5        0.557493000      1.359340000      0.587404000
5        1.212396000     -0.196011000     -1.157801000
5       -0.084372000      0.907913000     -0.951972000
5        0.229280000     -0.287247000      0.238012000
1       -1.037842000      1.228015000     -1.602162000
1       -2.154278000     -1.869873000     -2.487085000
1        0.234667000      2.121126000      1.453970000
1        2.206114000      2.305147000     -1.350366000
1       -1.707575000     -1.409594000     -2.104843000
17      -0.729655000     -1.636143000      1.046527000
17       1.730064000     -1.407506000     -2.445129000
17       3.298893000     -0.297435000      1.355482000
14
trans_cis_1,2-[B6H4Cl2]2-_HCl_INT3_HB3_wB97XD_acn E = -1533.14179140 Ha, H° = -1533.057551 Ha, G° = -1533.105825 Ha
5        2.454924000      0.390635000      0.339387000
1        3.587492000     -0.001687000      0.386433000
5        1.684946000      1.858532000     -0.111915000
5        1.363734000      1.180037000      1.421569000
5        1.234847000      0.403257000     -0.868782000
5        0.134818000      1.191622000      0.207700000
5        0.902953000     -0.295072000      0.664613000
1       -0.987728000      1.604777000      0.127675000
1        0.533603000     -1.365277000      1.056544000
1        1.424120000      1.565934000      2.554871000
1       -1.062945000     -0.670344000     -0.451530000
17      -2.146869000     -1.328479000     -0.815558000
17       1.163843000     -0.152308000     -2.626386000
17       2.268430000      3.495541000     -0.734662000
14
trans_cis_1,2-[B6H5Cl]2-_HCl_TS3_PT_wB97XD_acn E = -1533.13147407 Ha, H° = -1533.051002 Ha, G° = -1533.097100 Ha
5        2.367512000      0.336391000      0.305103000
1        3.480019000     -0.101493000      0.333592000
5        1.600868000      1.802791000     -0.144807000
5        1.308442000      1.143626000      1.397980000
5        1.168000000      0.354968000     -0.903842000
5        0.048023000      1.173544000      0.227147000
5        0.827767000     -0.345097000      0.686250000
1       -1.043287000      1.648409000      0.176180000
1        0.525131000     -1.406832000      1.131835000
1        1.371888000      1.524433000      2.529224000
1       -0.514583000     -0.337689000     -0.310970000
17      -1.859673000     -1.170672000     -0.816717000
17       1.136500000     -0.167966000     -2.647727000
17       2.139558000      3.422754000     -0.813290000
14
trans_cis_1,2-[facHB6H4Cl2]-_Cl-_INT3_PT_wB97XD_acn E = -1533.15313487 Ha, H° = -1533.067662 Ha, G° = -1533.117083 Ha
5        2.397953000      0.359580000      0.320450000
1        3.509452000     -0.067599000      0.356389000
5        1.634361000      1.826635000     -0.131136000
5        1.314135000      1.147988000      1.399939000
5        1.261980000      0.390128000     -0.943502000
5        0.069115000      1.246016000      0.234894000
5        0.889663000     -0.356947000      0.711347000
1       -1.044159000      1.648050000      0.149499000
1        0.517536000     -1.416604000      1.092972000
1        1.344599000      1.511040000      2.533484000
1        0.001459000     -0.055027000     -0.328066000
17      -2.751231000     -1.663872000     -0.808591000
17       1.219476000     -0.130507000     -2.668495000
17       2.191828000      3.438286000     -0.769224000
14
trans_cis_1,2-[facHB6H4Cl2]-_Cl-_TS3_ISO_fac-apx_wB97XD_acn E = -1533.11961093 Ha, H° = -1533.038391 Ha, G° = -1533.086679 Ha
5        0.881298000     -0.234086000      0.310922000
1        1.926155000     -0.767190000      0.522178000
5        0.297581000      1.355068000     -0.093810000
5       -0.294580000      0.605105000      1.305718000
5       -0.091652000      0.037160000     -1.062821000
5       -1.342038000      0.780525000     -0.054594000
5       -0.735390000     -0.755518000      0.341354000
1       -2.413003000      1.246462000     -0.284878000
1       -1.106192000     -1.881322000      0.610640000
1       -0.360163000      0.866341000      2.468027000
1       -1.903528000     -1.202810000      0.044685000
17      -3.821169000     -2.012119000     -0.485225000
17      -0.013320000     -0.386604000     -2.834669000
17       1.075245000      2.967783000     -0.439593000
14
mer_1,2,6-[(H2)B6H3Cl2]-_Cl-_INT3_H2_wB97XD_acn E = -1533.12354249 Ha, H° = -1533.039118 Ha, G° = -1533.088069 Ha
5        2.241620000      0.194258000      0.416362000
1        3.256492000     -0.392192000      0.639180000
5        1.787813000      1.801484000     -0.012371000
5        1.095140000      1.108394000      1.381329000
5        1.282546000      0.506428000     -0.980416000
5        0.115441000      1.384218000     -0.014932000
5        0.589568000     -0.187721000      0.400565000
1       -0.918376000      1.927084000     -0.260222000
1        0.230072000     -1.323651000      0.813750000
1        1.020227000      1.377486000      2.541345000
1       -0.442415000     -1.053414000      0.259085000
17      -2.243455000     -1.891769000     -0.435390000
17       1.392953000      0.072365000     -2.750943000
17       2.719388000      3.337591000     -0.359804000
14
mer_1,2,6-[(H2)B6H3Cl2]-_Cl-_TS3_ELIM_wB97XD_acn E = -1533.07270471  Ha, H° = -1532.991324 Ha, G° = -1533.040076 Ha
5        2.032373000      0.127560000      0.588181000
1        2.954680000     -0.533593000      0.959471000
5        1.800057000      1.770108000      0.101378000
5        0.824949000      1.142478000      1.344854000
5        1.381417000      0.551857000     -0.970884000
5        0.122585000      1.496190000     -0.217055000
5        0.401540000     -0.086577000      0.258029000
1       -0.792399000      2.150225000     -0.617823000
1        0.062888000     -1.463512000     -0.888007000
1        0.568256000      1.442722000      2.469779000
1       -0.413134000     -1.660162000     -0.319787000
17      -1.374286000     -1.416816000      1.734594000
17       1.763975000      0.066225000     -2.689186000
17       2.899140000      3.235685000     -0.015081000
14
mer_1,2,6-[B6H3Cl3]2-_H2_wB97XD_acn E = -1533.15148583 Ha, H° = -1533.069309 Ha, G° = -1533.120421 Ha
5        1.866090000      0.231386000      0.388272000
1        2.825320000     -0.107171000      1.022821000
5        1.535948000      1.423101000     -0.802045000
5        0.561963000      1.351078000      0.600247000
5        1.207248000     -0.209091000     -1.144234000
5       -0.094652000      0.905956000     -0.940260000
5        0.236083000     -0.289361000      0.248075000
1       -1.045659000      1.227901000     -1.594870000
1       -2.137276000     -1.865294000     -2.505911000
1        0.242211000      2.119849000      1.461938000
1       -1.680830000     -1.436679000     -2.099146000
17      -0.758778000     -1.621684000      1.049620000
17       1.708654000     -1.391056000     -2.465260000
17       2.546377000      2.728397000     -1.628658000
12
trans_1,6-[B6H4Cl2]2-_wB97XD_acn E = -1072.30982516 Ha, H° = -1072.236789 Ha, G° = -1072.277366 Ha
5        1.847967000      0.200627000      0.357861000
1        2.808216000     -0.158512000      0.982327000
5        1.523786000      1.405205000     -0.812042000
5        0.578353000      1.358781000      0.612380000
5        1.153249000     -0.223847000     -1.176701000
5       -0.116364000      0.934308000     -0.922181000
5        0.207816000     -0.270271000      0.247721000
1       -1.076614000      1.293446000     -1.546648000
1        1.432856000     -0.997720000     -2.051170000
1        0.298747000      2.132654000      1.486849000
17      -0.817399000     -1.575023000      1.075097000
17       2.549002000      2.709958000     -1.639417000
14
cis_trans_1,6-[B6H4Cl2]2-_HCl_INT3_HB3_wB97XD_acn E = -1533.13999646 Ha, H° = -1533.055660 Ha, G° = -1533.103694 Ha
5        2.296517000      0.071767000     -0.013013000
1        3.370505000     -0.320739000      0.350411000
5        1.593401000      1.624333000     -0.340077000
5        0.850659000      0.549566000      0.761276000
5        1.539579000      0.383106000     -1.513876000
5        0.088844000      0.862365000     -0.748254000
5        0.796504000     -0.698882000     -0.419718000
1       -0.980987000      1.260109000     -1.115773000
1        0.424733000     -1.837770000     -0.462937000
1        1.973859000      2.761335000     -0.300164000
1       -1.394892000     -0.584414000      0.274076000
17      -2.584354000     -1.059641000      0.586722000
17       2.068214000      0.250593000     -3.281670000
17       0.342118000      0.689244000      2.532895000
14
cis_trans_1,6-[B6H4Cl2]2-_HCl_TS3_PT_wB97XD_acn E = -1533.12944510 Ha, H° = -1533.048895 Ha, G° = -1533.095011 Ha
5        0.807692000     -0.232306000      0.390297000
1        1.855793000     -0.648629000      0.789181000
5        0.102814000      1.314517000      0.063086000
5       -0.625905000      0.246991000      1.167084000
5        0.085558000      0.088528000     -1.120417000
5       -1.385729000      0.568826000     -0.402532000
5       -0.657654000     -1.028127000     -0.065954000
1       -2.414437000      1.004717000     -0.815803000
1       -0.960943000     -2.177096000     -0.149587000
1        0.437547000      2.460685000      0.133076000
1       -2.184032000     -0.600724000      0.530634000
17      -3.674751000     -1.191961000      0.955886000
17       0.622366000     -0.039576000     -2.874064000
17      -1.077828000      0.417235000      2.927557000
14
cis_trans_1,6-[facHB6H4Cl2]-_Cl-_INT3_PT_wB97XD_acn E = -1533.15134774 Ha, H° = -1533.065781 Ha, G° = -1533.115841 Ha
5        2.336001000      0.083620000     -0.043579000
1        3.382075000     -0.337413000      0.341016000
5        1.650561000      1.635021000     -0.370914000
5        0.957483000      0.612800000      0.793432000
5        1.581247000      0.396430000     -1.542392000
5        0.141366000      0.960796000     -0.836361000
5        0.892804000     -0.737578000     -0.478858000
1       -0.921149000      1.355398000     -1.188274000
1        0.500994000     -1.857079000     -0.513886000
1        2.009643000      2.769460000     -0.312852000
1       -0.166835000     -0.024476000      0.133537000
17      -3.143305000     -1.396291000      0.594930000
17       2.072700000      0.244349000     -3.292846000
17       0.496637000      0.779515000      2.532330000
14
mer_1,6,2-[(H2)B6H3Cl2]-_Cl-_INT3_H2_wB97XD_acn E = -1533.12041163 Ha, H° = -1533.036087 Ha, G° = -1533.084485 Ha
5        2.247502000      0.199854000      0.403750000
1        3.257380000     -0.391069000      0.640155000
5        1.807257000      1.826597000     -0.026839000
5        1.104603000      1.107204000      1.348643000
5        1.286461000      0.515217000     -0.979773000
5        0.123876000      1.388774000     -0.027834000
5        0.589954000     -0.192609000      0.391688000
1       -0.915245000      1.929974000     -0.255809000
1        0.218940000     -1.326833000      0.810238000
1        2.414025000      2.835321000     -0.236081000
1       -0.456115000     -1.077491000      0.256815000
17      -2.223832000     -1.874379000     -0.430160000
17       1.384314000      0.058908000     -2.750526000
17       0.981572000      1.521586000      3.129237000
14
mer_1,6,2-[(H2)B6H3Cl2]-_Cl-_TS3_ELIM_wB97XD_acn E = -1533.07298059 Ha, H° = -1532.991536 Ha, G° = -1533.039810 Ha
5        2.086208000      0.176190000      0.577974000
1        3.034905000     -0.439339000      0.960879000
5        1.780200000      1.813231000      0.070986000
5        0.843188000      1.142074000      1.321737000
5        1.397489000      0.549210000     -0.967452000
5        0.104625000      1.440568000     -0.225672000
5        0.457427000     -0.125066000      0.274552000
1       -0.852530000      2.041680000     -0.610303000
1        0.252950000     -1.587190000     -0.798788000
1        2.438111000      2.808586000      0.009081000
1       -0.265987000     -1.752518000     -0.258062000
17      -1.364236000     -1.485220000      1.709138000
17       1.769382000      0.020796000     -2.679051000
17       0.481971000      1.650515000      3.035850000
14
mer_1,6,2-[B6H3Cl3]-_H2_wB97XD_acn E = -1533.15147363 Ha, H° = -1533.069341 Ha, G° = -1533.121301 Ha
5        1.878124000      0.232942000      0.375155000
1        2.826993000     -0.104268000      1.025809000
5        1.557144000      1.439656000     -0.826131000
5        0.577859000      1.335809000      0.570019000
5        1.214060000     -0.204188000     -1.146526000
5       -0.084601000      0.902368000     -0.953415000
5        0.241075000     -0.297489000      0.243866000
1       -1.047617000      1.221804000     -1.591508000
1       -2.142185000     -1.856184000     -2.509570000
1        2.205951000      2.296324000     -1.356231000
1       -1.672680000     -1.428409000     -2.117038000
17      -0.758982000     -1.610390000      1.062055000
17       1.705499000     -1.405751000     -2.458543000
17       0.072202000      2.506067000      1.904789000
12
fac_1,2,3-[B6H3Cl3]2-_wB97XD_acn E = -1531.97614927 Ha, H° = -1531.908862 Ha, G° = -1531.953087 Ha
5        1.829541000      0.238617000      0.352746000
5        1.537134000      1.443376000     -0.832410000
5        0.546508000      1.352583000      0.580232000
5        1.189957000     -0.201984000     -1.169732000
5       -0.100671000      0.907475000     -0.958812000
5        0.209130000     -0.291201000      0.227640000
1       -1.055058000      1.231799000     -1.606138000
1        0.230406000      2.114719000      1.448975000
1        2.196331000      2.294448000     -1.358298000
17      -0.761036000     -1.637587000      1.027195000
17       1.691602000     -1.415361000     -2.461963000
17       3.281194000     -0.320458000      1.338464000
14
fac_1,2,3-[B6H3Cl3]2-_HCl_INT4_HB3_wB97XD_acn E = -1992.80618590 Ha, H° = -1992.727804 Ha, G° = -1992.779962 Ha
5        2.423746000      0.395492000      0.333721000
5        1.679393000      1.867821000     -0.112099000
5        1.359619000      1.181292000      1.425026000
5        1.218682000      0.410921000     -0.876291000
5        0.134432000      1.196980000      0.208476000
5        0.890137000     -0.294117000      0.662440000
1       -0.986224000      1.610781000      0.140512000
1        0.527678000     -1.364850000      1.054378000
1        1.429527000      1.560540000      2.558242000
1       -1.075645000     -0.675694000     -0.448813000
17      -2.150185000     -1.345866000     -0.814407000
17       1.171676000     -0.134627000     -2.629946000
17       4.155375000     -0.218274000      0.394403000
17       2.292137000      3.485668000     -0.734724000
14
fac_1,2,3-[B6H3Cl3]2-_TS4_PT_HCl_wB97XD_acn E = -1992.79487911 Ha, H° = -1992.720295 Ha, G° = -1992.770092 Ha
5        2.341130000      0.343720000      0.305168000
5        1.592178000      1.808113000     -0.147073000
5        1.301256000      1.143905000      1.402382000
5        1.155427000      0.356047000     -0.908142000
5        0.045475000      1.165279000      0.224994000
5        0.819851000     -0.348569000      0.692149000
1       -1.039670000      1.649918000      0.187311000
1        0.529126000     -1.413459000      1.134314000
1        1.366204000      1.525567000      2.531326000
1       -0.519557000     -0.317463000     -0.311840000
17      -1.867418000     -1.166687000     -0.827171000
17       1.158534000     -0.176555000     -2.641460000
17       4.045499000     -0.308655000      0.335038000
17       2.142312000      3.414906000     -0.816075000
14
fac_1,2,3-[facHB6H3Cl3]-_Cl-_INT4_PT_wB97XD_acn E = -1992.81397603 Ha, H° = -1992.734629 Ha, G° = -1992.787059 Ha
5        2.359644000      0.353435000      0.310689000
5        1.612393000      1.820696000     -0.140585000
5        1.313752000      1.150866000      1.405332000
5        1.211159000      0.377493000     -0.938982000
5        0.057375000      1.231944000      0.247948000
5        0.868430000     -0.359048000      0.737594000
1       -1.050878000      1.647589000      0.194023000
1        0.511227000     -1.415836000      1.136888000
1        1.359442000      1.521195000      2.534427000
1       -0.043115000     -0.066657000     -0.303690000
17      -2.556754000     -1.556153000     -0.897461000
17       1.189857000     -0.157770000     -2.652900000
17       4.058655000     -0.282441000      0.332508000
17       2.179162000      3.410754000     -0.804872000
14
cis_1,2,3,4-[(H2)B6H2Cl3]-_Cl-_INT4_H2_wB97XD_acn E = -1992.78533691 Ha, H° = -1992.706750 Ha, G° = -1992.759456 Ha
5        1.924575000      0.212444000     -0.228966000
5        1.637609000      1.840067000     -0.624060000
5        0.642881000      1.059560000      0.549883000
5        1.260152000      0.626096000     -1.778520000
5        0.005752000      1.522654000     -1.007758000
5        0.296068000     -0.115918000     -0.612103000
1       -0.936102000      2.152976000     -1.376987000
1       -0.222334000     -1.221133000     -0.907549000
1        0.322845000      1.256187000      1.680184000
1       -0.640193000     -0.986589000     -0.122362000
17      -2.080384000     -1.808887000      1.090926000
17       1.753697000      0.266243000     -3.492873000
17       3.364397000     -0.773145000      0.295992000
17       2.689193000      3.330236000     -0.640159000
14
cis_1,2,3,4-[(H2)B6H2Cl3]-_Cl-_TS4_ELIM_wB97XD_acn E = -1992.73489104 Ha, H° = -1992.659293 Ha, G° = -1992.711535 Ha
5        2.101286000      0.162321000      0.426077000
5        1.769296000      1.773925000      0.092353000
5        0.982570000      1.017050000      1.436611000
5        1.155289000      0.563671000     -0.966057000
5        0.089454000      1.507558000      0.023405000
5        0.413112000     -0.138236000      0.362637000
1       -0.874935000      2.177380000     -0.180463000
1        0.847536000     -1.814085000      0.580102000
1        0.908600000      1.240803000      2.605961000
1        0.080904000     -1.887591000      0.599951000
17      -1.992645000     -1.051194000      0.434178000
17       1.308611000      0.188360000     -2.744698000
17       3.567216000     -0.887034000      0.694704000
17       2.816296000      3.259519000     -0.123287000
14
cis_1,2,3,4-[B6H2Cl4]2-_H2_wB97XD_acn E = -1992.81574684 Ha, H° = -1992.739333 Ha, G° = -1992.793945 Ha
5        1.837271000      0.238339000      0.369770000
5        1.531437000      1.432975000     -0.809461000
5        0.553343000      1.358181000      0.596732000
5        1.193693000     -0.203202000     -1.158840000
5       -0.097238000      0.914366000     -0.944943000
5        0.218743000     -0.285636000      0.239367000
1       -1.046722000      1.245894000     -1.592687000
1       -2.130193000     -1.885927000     -2.492760000
1        0.241511000      2.122177000      1.463363000
1       -1.678314000     -1.446505000     -2.092483000
17      -0.755066000     -1.619069000      1.047791000
17       1.716970000     -1.385875000     -2.460845000
17       3.301974000     -0.296303000      1.337162000
17       2.561787000      2.723956000     -1.617564000
12
mer_1,2,6-[B6H3Cl3]2-_wB97XD_acn E = -1531.97432015 Ha, H° = -1531.907052 Ha, G° = -1531.951354 Ha
5        1.851105000      0.219253000      0.377513000
1        2.810894000     -0.120767000      1.010270000
5        1.521512000      1.412435000     -0.811981000
5        0.549356000      1.341856000      0.592107000
5        1.188628000     -0.218225000     -1.154096000
5       -0.110318000      0.898457000     -0.947425000
5        0.219920000     -0.297306000      0.239434000
1       -1.062697000      1.220343000     -1.600525000
1        0.233833000      2.111746000      1.454278000
17      -0.781635000     -1.629869000      1.032544000
17       1.676622000     -1.403815000     -2.477264000
17       2.532651000      2.716710000     -1.639165000
14
trans_mer_1,2,6,4-[B6H3Cl3]2-_HCl_INT4_HB3_wB97XD_acn E = -1992.80435768 Ha, H° = -1992.725867 Ha, G° = -1992.777828 Ha
5        2.273070000      0.084339000     -0.021857000
5        1.583858000      1.630761000     -0.341346000
5        0.844585000      0.552392000      0.768685000
5        1.531672000      0.384260000     -1.520227000
5        0.087417000      0.858253000     -0.742647000
5        0.789991000     -0.699748000     -0.417295000
1       -0.981236000      1.255336000     -1.106619000
1        0.432887000     -1.841958000     -0.454208000
1        1.972180000      2.763258000     -0.299336000
1       -1.419830000     -0.574887000      0.255574000
17      -2.603890000     -1.056157000      0.575079000
17       2.077645000      0.241119000     -3.273327000
17       0.356116000      0.685259000      2.538541000
17       3.926976000     -0.508986000      0.518135000
14
trans_mer_1,2,6-[B6H3Cl3]2-_HCl_TS4_PT_M06_acn E = -1992.79287200 Ha, H° = -1992.718304 Ha, G° = -1992.768284 Ha
5        0.785148000     -0.223671000      0.384717000
5        0.095854000      1.320179000      0.063787000
5       -0.627154000      0.256425000      1.177767000
5        0.078447000      0.087503000     -1.124056000
5       -1.389461000      0.560127000     -0.391730000
5       -0.670747000     -1.027443000     -0.062507000
1       -2.407234000      1.012887000     -0.807815000
1       -0.952539000     -2.181372000     -0.132665000
1        0.431195000      2.464502000      0.127528000
1       -2.195019000     -0.594410000      0.498385000
17      -3.694629000     -1.193799000      0.938583000
17       0.626727000     -0.047475000     -2.865324000
17      -1.065155000      0.411675000      2.934908000
17       2.394390000     -0.852215000      0.973952000
14
trans_mer_1,2,6-[facHB6H3Cl3]-_Cl-_INT4_PT_wB97XD_acn E = -1992.81216469 Ha, H° = -1992.732719 Ha, G° = -1992.785048 Ha
5        2.301839000      0.088490000     -0.037682000
5        1.613487000      1.632361000     -0.347426000
5        0.923043000      0.590189000      0.805498000
5        1.570573000      0.402325000     -1.538955000
5        0.121569000      0.929003000     -0.820727000
5        0.879483000     -0.750161000     -0.492046000
1       -0.933575000      1.325148000     -1.185886000
1        0.524078000     -1.879715000     -0.539654000
1        1.957522000      2.768838000     -0.273276000
1       -0.201963000     -0.065964000      0.123983000
17      -2.948085000     -1.207559000      0.506116000
17       2.078867000      0.268551000     -3.278648000
17       0.478429000      0.720098000      2.544780000
17       3.908701000     -0.526629000      0.537006000
14
trans_1,2,6,4-[(H2)B6H2Cl3]-_Cl-_INT4_H2_wB97XD_acn E = -1992.66538127 Ha, H° = -1992.587456 Ha, G° = -1992.640156 Ha
5        2.250511000      0.191853000      0.409583000
1        3.265435000     -0.373530000      0.654394000
5        1.778906000      1.794394000     -0.023593000
5        1.102918000      1.099925000      1.355844000
5        1.286009000      0.492612000     -0.970029000
5        0.111980000      1.354813000     -0.014712000
5        0.605675000     -0.206873000      0.408923000
1       -0.926065000      1.879514000     -0.255143000
1        0.252343000     -1.341201000      0.816375000
1       -0.431004000     -1.037680000      0.262108000
17      -2.274356000     -1.814223000     -0.497615000
17       1.375000000      0.055675000     -2.739068000
17       2.679349000      3.343748000     -0.356570000
17       1.019205000      1.546022000      3.123316000
14
trans_1,2,6,4-[(H2)B6H2Cl3]-_Cl-_TS4_ELIM_wB97XD_acn E = -1992.73534400 Ha, H° = -1992.659719 Ha, G° = -1992.711145 Ha
5        2.037279000      0.171852000      0.597304000
5        1.782177000      1.804736000      0.074061000
5        0.809249000      1.150882000      1.309621000
5        1.408681000      0.536317000     -0.962157000
5        0.108985000      1.422796000     -0.251084000
5        0.418858000     -0.146615000      0.267266000
1       -0.826968000      2.035147000     -0.665630000
1        0.093398000     -1.403988000     -0.884739000
1        2.450581000      2.792522000      0.021089000
1       -0.300152000     -1.676567000     -0.279720000
17      -1.084300000     -1.581840000      1.793584000
17       1.820488000     -0.022675000     -2.651383000
17       0.427353000      1.678468000      3.010584000
17       3.456878000     -0.789177000      1.223668000
14
trans_1,2,6,4-[B6H2Cl4]2-_H2_wB97XD_acn E = -1992.81570909 Ha, H° = -1992.739407 Ha, G° = -1992.794755 Ha
5        1.850094000      0.235602000      0.342235000
5        1.549495000      1.455389000     -0.832184000
5        0.574612000      1.343906000      0.573341000
5        1.190657000     -0.186840000     -1.173602000
5       -0.095015000      0.925967000     -0.949368000
5        0.220151000     -0.289158000      0.226749000
1       -1.053776000      1.265742000     -1.579075000
1       -2.134310000     -1.905145000     -2.459413000
1        2.203268000      2.311848000     -1.352797000
1       -1.640510000     -1.465359000     -2.112607000
17      -0.746848000     -1.611442000      1.053375000
17       1.684954000     -1.378955000     -2.482959000
17       0.111192000      2.493124000      1.931477000
17       3.290921000     -0.321953000      1.332678000
14
cis_mer_1,2,6-[B6H3Cl3]2-_HCl_INT4_HB3_wB97XD_acn E = -1992.80435768 Ha, H° = -1992.725867 Ha, G° = -1992.777828 Ha
5        2.273070000      0.084339000     -0.021857000
5        1.583858000      1.630761000     -0.341346000
5        0.844585000      0.552392000      0.768685000
5        1.531672000      0.384260000     -1.520227000
5        0.087417000      0.858253000     -0.742647000
5        0.789991000     -0.699748000     -0.417295000
1       -0.981236000      1.255336000     -1.106619000
1        0.432887000     -1.841958000     -0.454208000
1        1.972180000      2.763258000     -0.299336000
1       -1.419830000     -0.574887000      0.255574000
17      -2.603890000     -1.056157000      0.575079000
17       2.077645000      0.241119000     -3.273327000
17       0.356116000      0.685259000      2.538541000
17       3.926976000     -0.508986000      0.518135000
14
cis_mer_1,2,6-[B6H3Cl3]2-_HCl_TS4_PT_wB97XD_acn E = -1992.79287200 Ha, H° = -1992.718304 Ha, G° = -1992.768284 Ha
5        0.785148000     -0.223671000      0.384717000
5        0.095854000      1.320179000      0.063787000
5       -0.627154000      0.256425000      1.177767000
5        0.078447000      0.087503000     -1.124056000
5       -1.389461000      0.560127000     -0.391730000
5       -0.670747000     -1.027443000     -0.062507000
1       -2.407234000      1.012887000     -0.807815000
1       -0.952539000     -2.181372000     -0.132665000
1        0.431195000      2.464502000      0.127528000
1       -2.195019000     -0.594410000      0.498385000
17      -3.694629000     -1.193799000      0.938583000
17       0.626727000     -0.047475000     -2.865324000
17      -1.065155000      0.411675000      2.934908000
17       2.394390000     -0.852215000      0.973952000
14
cis_mer_1,2,6-[facHB6H3Cl3]-_Cl-_INT4_H2_wB97XD_acn E = -1992.81216469 Ha, H° = -1992.732719 Ha, G° = -1992.785048 Ha
5        2.301839000      0.088490000     -0.037682000
5        1.613487000      1.632361000     -0.347426000
5        0.923043000      0.590189000      0.805498000
5        1.570573000      0.402325000     -1.538955000
5        0.121569000      0.929003000     -0.820727000
5        0.879483000     -0.750161000     -0.492046000
1       -0.933575000      1.325148000     -1.185886000
1        0.524078000     -1.879715000     -0.539654000
1        1.957522000      2.768838000     -0.273276000
1       -0.201963000     -0.065964000      0.123983000
17      -2.948085000     -1.207559000      0.506116000
17       2.078867000      0.268551000     -3.278648000
17       0.478429000      0.720098000      2.544780000
17       3.908701000     -0.526629000      0.537006000
14
cis_1,2,6,3-[(H2)HB6H2Cl3]-_Cl-_INT4_H2_wB97XD_acn E = -1992.73534400 Ha, H° = -1992.659719 Ha, G° = -1992.711145 Ha
5        2.037279000      0.171852000      0.597304000
5        1.782177000      1.804736000      0.074061000
5        0.809249000      1.150882000      1.309621000
5        1.408681000      0.536317000     -0.962157000
5        0.108985000      1.422796000     -0.251084000
5        0.418858000     -0.146615000      0.267266000
1       -0.826968000      2.035147000     -0.665630000
1        0.093398000     -1.403988000     -0.884739000
1        2.450581000      2.792522000      0.021089000
1       -0.300152000     -1.676567000     -0.279720000
17      -1.084300000     -1.581840000      1.793584000
17       1.820488000     -0.022675000     -2.651383000
17       0.427353000      1.678468000      3.010584000
17       3.456878000     -0.789177000      1.223668000
14
cis_1,2,6,3-[B6H2Cl4]-_H2_wB97XD_acn E = -1992.81570909 Ha, H° = -1992.739407Ha, G° = -1992.794755 Ha
5        1.822957000      0.227234000      0.319372000
5        1.535235000      1.450560000     -0.843465000
5        0.567278000      1.341113000      0.559653000
5        1.156951000     -0.181048000     -1.186107000
5       -0.113538000      0.938761000     -0.955630000
5        0.196574000     -0.276913000      0.209325000
1       -1.064360000      1.293405000     -1.581319000
1       -2.030411000     -1.867575000     -2.403613000
1        2.186951000      2.301201000     -1.365673000
1       -1.503735000     -1.458656000     -2.058241000
17      -0.755031000     -1.602624000      1.051731000
17       1.635763000     -1.392824000     -2.487249000
17       0.125749000      2.472641000      1.942744000
17       3.244501000     -0.372549000      1.316322000
12
cis_1,2,3,4-[B6H2Cl4]2-_wB97XD_acn E = -1991.63853860 Ha, H° = -1991.576985 Ha, G° = -1991.624943 Ha
5        1.821074000      0.225549000      0.358214000
5        1.517788000      1.423667000     -0.818504000
5        0.541778000      1.350305000      0.589492000
5        1.172965000     -0.210072000     -1.169768000
5       -0.112929000      0.911304000     -0.951816000
5        0.200363000     -0.291029000      0.229749000
1       -1.063390000      1.245941000     -1.596877000
1        0.235515000      2.115111000      1.457317000
17      -0.782359000     -1.624146000      1.028183000
17       1.681472000     -1.396106000     -2.475106000
17       3.285823000     -0.315271000      1.322044000
17       2.551151000      2.712617000     -1.625839000
14
cis_1,2,3,4-[B6H2Cl4]2-_HCl_INT5_HB3_wB97XD_acn E = -2452.46833496 Ha, H° = -2452.395698 Ha, G° = -2452.451687 Ha
5        2.271990000      0.070953000     -0.020684000
5        1.577989000      1.604023000     -0.342981000
5        0.839596000      0.546621000      0.773344000
5        1.527800000      0.375311000     -1.525757000
5        0.082266000      0.856530000     -0.742373000
5        0.786593000     -0.698315000     -0.415342000
1       -0.982697000      1.260002000     -1.105242000
1        0.421436000     -1.835516000     -0.455548000
1       -1.428496000     -0.604430000      0.253149000
17      -2.614741000     -1.076066000      0.572097000
17       2.072342000      0.250822000     -3.273053000
17       0.361030000      0.703516000      2.536336000
17       3.929797000     -0.486922000      0.521637000
17       2.202508000      3.323979000     -0.273047000
14
cis_1,2,3,4-[B6H2Cl4]2-_HCl_TS5_PT_wB97XD_acn E = -2452.45562156 Ha, H° = -2452.386953 Ha, G° = -2452.440855 Ha
5        0.784975000     -0.232396000      0.388473000
5        0.086648000      1.299112000      0.064922000
5       -0.627873000      0.250227000      1.186702000
5        0.073779000      0.082372000     -1.127089000
5       -1.397451000      0.554684000     -0.390630000
5       -0.678669000     -1.022743000     -0.056995000
1       -2.409113000      1.023376000     -0.800084000
1       -0.945153000     -2.177912000     -0.131348000
1       -2.185449000     -0.611307000      0.485326000
17      -3.700903000     -1.207456000      0.936893000
17       0.626082000     -0.042371000     -2.860222000
17       2.392547000     -0.849834000      0.971123000
17       0.616507000      3.035649000      0.162392000
17      -1.061246000      0.428372000      2.935109000
14
cis_1,2,3,4-[facHB6H2Cl4]-_Cl-_INT5_PT_wB97XD_acn E = -2452.47233015 Ha, H° = -2452.399016 Ha, G° = -2452.455335 Ha
5        2.300286000      0.081021000     -0.040230000
5        1.598570000      1.612067000     -0.355572000
5        0.918107000      0.580680000      0.807576000
5        1.562951000      0.391020000     -1.547591000
5        0.109732000      0.913747000     -0.826761000
5        0.870505000     -0.747028000     -0.484175000
1       -0.938399000      1.321129000     -1.195482000
1        0.526695000     -1.878381000     -0.534959000
1       -0.217382000     -0.079049000      0.126973000
17      -2.918044000     -1.196684000      0.545301000
17       2.064158000      0.262256000     -3.282663000
17       0.498243000      0.743604000      2.543775000
17       3.907300000     -0.510450000      0.537751000
17       2.144902000      3.332079000     -0.253456000
14
1,2,3,4,6-[(H2)B6HCl4]-_Cl-_TS5_ELIM_wB97XD_acn E = -2452.39561161 Ha, H° = -2452.325683 Ha, G° = -2452.380501 Ha
5        2.025018000      0.153163000      0.603752000
5        1.760466000      1.780505000      0.077855000
5        0.795953000      1.135140000      1.313227000
5        1.399957000      0.522087000     -0.959376000
5        0.095480000      1.402261000     -0.246812000
5        0.406711000     -0.171188000      0.274251000
1       -0.839077000      2.014662000     -0.662584000
1        0.100122000     -1.367370000     -0.882849000
1       -0.291376000     -1.662590000     -0.284254000
17      -1.062502000     -1.554932000      1.772521000
17       1.828383000     -0.015718000     -2.646507000
17       0.433935000      1.688395000      3.006059000
17       3.460987000     -0.776155000      1.228886000
17       2.792966000      3.281701000     -0.008175000
14
1,2,3,4,6-[B6HCl5]2-_H2_wB97XD_acn E = -2452.47783040 Ha, H° = -2452.407210 Ha, G° = -2452.465798 Ha
5        1.838668000      0.225268000      0.358132000
5        1.536343000      1.430678000     -0.819523000
5        0.561540000      1.343538000      0.576678000
5        1.186318000     -0.202151000     -1.166449000
5       -0.099904000      0.919254000     -0.952454000
5        0.211116000     -0.289866000      0.230362000
1       -1.050203000      1.262143000     -1.590592000
1       -2.116114000     -1.911210000     -2.480737000
1       -1.646658000     -1.473051000     -2.099778000
17      -0.768675000     -1.601716000      1.051336000
17       1.696017000     -1.378250000     -2.475087000
17       3.287668000     -0.302129000      1.341048000
17       2.563969000      2.728730000     -1.603969000
17       0.106552000      2.512769000      1.911782000
12
trans_1,6,2,4-[B6H2Cl4]2-_wB97XD_acn E = -1991.63665919 Ha, H° = -1991.575036 Ha, G° = -1991.623042 Ha
5        1.853211000      0.207166000      0.366996000
1        2.807910000     -0.129474000      1.006490000
5        1.529048000      1.410921000     -0.820766000
5        0.559642000      1.324665000      0.571716000
5        1.184212000     -0.217183000     -1.161645000
5       -0.109356000      0.900317000     -0.956925000
5        0.214806000     -0.303438000      0.230837000
1       -1.064056000      1.236956000     -1.596419000
17      -0.794051000     -1.614176000      1.033978000
17       1.665428000     -1.397997000     -2.486705000
17       2.537906000      2.721658000     -1.623907000
17       0.078428000      2.505479000      1.896777000
14
trans_1,6,2,4-[B6H2Cl4]2-_HCl_INT5_HB3_wB97XD_acn E = -2452.46514314 Ha, H° = -2452.392496 Ha, G° = -2452.448787 Ha
5        1.721399000     -0.230657000      0.045688000
5        1.024581000      1.321879000     -0.200674000
5        0.290463000      0.183787000      0.861183000
5        0.985180000      0.131999000     -1.441082000
5       -0.450228000      0.547957000     -0.633781000
5        0.250590000     -1.012658000     -0.386014000
1       -0.095947000     -2.152633000     -0.494832000
1        1.391198000      2.456962000     -0.103296000
1       -1.836629000     -1.385749000      0.567351000
17      -2.926549000     -1.980901000      0.972354000
17       1.515147000      0.082163000     -3.198132000
17      -0.210411000      0.252928000      2.625920000
17       3.376978000     -0.832419000      0.561920000
17      -2.092692000      1.171863000     -1.165934000
14
trans_1,6,2,4-[B6H2Cl4]2-_TS5_ELIM_wB97XD_acn E = -2452.44924874 Ha, H° = -2452.380583 Ha, G° = -2452.434165 Ha
5        1.494934000     -0.305831000      0.142718000
5        0.956274000      1.288801000     -0.172806000
5        0.176261000      0.318617000      1.003833000
5        0.750829000      0.049670000     -1.336179000
5       -0.605009000      0.689987000     -0.547052000
5       -0.044480000     -0.980546000     -0.214084000
1       -0.428215000     -2.102110000     -0.289507000
1        1.394757000      2.397080000     -0.128210000
1       -1.366978000     -0.480329000      0.567515000
17      -2.853319000     -1.023737000      1.181646000
17       1.157873000     -0.168841000     -3.099227000
17      -0.093253000      0.606667000      2.772572000
17       3.056700000     -1.079124000      0.676491000
17      -2.074891000      1.550569000     -1.166200000
14
trans_1,6,2,4-[B6H2Cl4]2-_HCl_TS5_PT_wB97XD_acn E = -2452.44924874 Ha, H° = -2452.380583 Ha, G° = -2452.434165 Ha
5        1.494934000     -0.305831000      0.142718000
5        0.956274000      1.288801000     -0.172806000
5        0.176261000      0.318617000      1.003833000
5        0.750829000      0.049670000     -1.336179000
5       -0.605009000      0.689987000     -0.547052000
5       -0.044480000     -0.980546000     -0.214084000
1       -0.428215000     -2.102110000     -0.289507000
1        1.394757000      2.397080000     -0.128210000
1       -1.366978000     -0.480329000      0.567515000
17      -2.853319000     -1.023737000      1.181646000
17       1.157873000     -0.168841000     -3.099227000
17      -0.093253000      0.606667000      2.772572000
17       3.056700000     -1.079124000      0.676491000
17      -2.074891000      1.550569000     -1.166200000
14
trans_1,6,2,4-[facHB6H2Cl4]-_Cl-_INT5_PT_wB97XD_acn E = -2452.46648039 Ha, H° = -2452.393151 Ha, G° = -2452.449803 Ha
5        1.619869000     -0.243506000      0.099409000
5        1.106275000      1.364826000     -0.206664000
5        0.340019000      0.419029000      0.989317000
5        0.888025000      0.137237000     -1.384351000
5       -0.458871000      0.833244000     -0.630729000
5        0.106736000     -0.933027000     -0.301450000
1       -0.382955000     -2.010531000     -0.338418000
1        1.568910000      2.457970000     -0.152019000
1       -0.834636000     -0.140619000      0.367826000
17      -3.816949000     -1.851132000      1.479990000
17       1.303566000     -0.059437000     -3.135525000
17      -0.039769000      0.639789000      2.728872000
17       3.163361000     -1.026146000      0.632148000
17      -1.969757000      1.629422000     -1.181027000
14
trans_1,6,2,4-[(H2)B6HCl4]-_Cl-_TS5_ELIM_wB97XD_acn E = -2452.39571914 Ha, H° = -2452.325891 Ha, G° = -2452.381397 Ha
5        2.062241000      0.182503000      0.489903000
5        1.764506000      1.811855000      0.063294000
5        0.851000000      1.081729000      1.323962000
5        1.317864000      0.554645000     -1.000690000
5        0.098815000      1.447542000     -0.174092000
5        0.406650000     -0.160869000      0.257459000
1        0.688840000     -1.723518000     -0.316479000
1        2.414300000      2.809414000     -0.013076000
1       -0.004363000     -1.845521000      0.005433000
17      -1.754956000     -1.100154000      1.149298000
17       1.637241000      0.103058000     -2.737365000
17       0.539243000      1.501273000      3.066282000
17       3.504606000     -0.816842000      0.981970000
17      -1.350639000      2.414979000     -0.693309000
14
trans_1,6,2,4,3-[B6Cl5]2-_H2_wB97XD_acn E = -2452.47770227 Ha, H° = -2452.407112 Ha, G° = -2452.464854 Ha
5        1.087692000     -0.438840000      0.346817000
5        1.088565000      1.160614000     -0.285320000
5        0.137711000      0.767633000      1.090544000
5        0.324335000     -0.117224000     -1.145296000
5       -0.623844000      1.088520000     -0.399216000
5       -0.620993000     -0.504625000      0.230828000
1        0.477350000     -4.048529000     -1.114348000
1        1.928261000      1.972611000     -0.538958000
1        0.498916000     -3.303292000     -1.073994000
17      -1.915287000     -1.735141000      0.627514000
17       0.446750000     -0.779954000     -2.848642000
17      -0.023973000      1.420772000      2.794396000
17       2.382380000     -1.594640000      0.933330000
17      -1.941793000      2.227997000     -0.964336000
12
1,2,3,4,6-[B6HCl5]2-_wB97XD_acn E = -2451.30058840 Ha, H° = -2451.244654 Ha, G° = -2451.296363 Ha
5        1.823180000      0.213282000      0.347172000
5        1.525444000      1.423358000     -0.827377000
5        0.550301000      1.336188000      0.568729000
5        1.169459000     -0.206592000     -1.178374000
5       -0.112622000      0.918040000     -0.961371000
5        0.193944000     -0.294470000      0.217891000
1       -1.062486000      1.263579000     -1.598999000
17      -0.794725000     -1.608152000      1.025404000
17       1.665326000     -1.385301000     -2.490375000
17       3.270496000     -0.320616000      1.328871000
17       2.557681000      2.720601000     -1.606971000
17       0.101605000      2.504615000      1.906641000
14
1,2,3,4,6-[B6HCl5]2-_HCl_INT6_HB3_wB97XD_acn E = -2912.12905061 Ha, H° = -2912.062073 Ha, G° = -2912.121590 Ha
5        1.342392000     -0.659310000      0.142449000
5        0.854412000      0.940017000     -0.217252000
5        0.017782000      0.028566000      0.965350000
5        0.599840000     -0.313015000     -1.352767000
5       -0.729814000      0.375566000     -0.537822000
5       -0.244530000     -1.239249000     -0.174938000
1       -0.753542000     -2.319547000     -0.173237000
1       -2.316617000     -1.206112000      0.889049000
17      -3.463199000     -1.583915000      1.387149000
17       1.052658000     -0.563694000     -3.107001000
17      -0.377241000      0.341666000      2.723302000
17       2.918404000     -1.434383000      0.652594000
17       1.658311000      2.578919000     -0.233947000
17      -2.268407000      1.210174000     -1.068219000
14
1,2,3,4,6-[B6HCl5]2-_HCl_TS6_PT_wB97XD_acn E = -2912.11189213 Ha, H° = -2912.049124 Ha, G° = -2912.106602 Ha
5        1.243579000     -0.691359000      0.182643000
5        0.709852000      0.892443000     -0.156496000
5       -0.071584000     -0.042626000      1.040015000
5        0.497556000     -0.347762000     -1.306807000
5       -0.855589000      0.317225000     -0.524693000
5       -0.309339000     -1.343174000     -0.160466000
1       -0.691262000     -2.463860000     -0.227973000
1       -1.607685000     -0.833255000      0.611027000
17      -3.114726000     -1.344825000      1.253128000
17       0.902832000     -0.581848000     -3.060720000
17      -0.323865000      0.293840000      2.795373000
17       2.798013000     -1.456842000      0.724402000
17       1.415322000      2.560487000     -0.125032000
17      -2.302654000      1.197241000     -1.149691000
14
1,2,3,4,6-[B6HCl5]2-_HCl_INT6_PT_M06_acn E = -2911.97324097 Ha, H° = -2911.907159 Ha, G° = -2911.966335 Ha
5        1.331549000     -0.667728000      0.138530000
5        0.794863000      0.910457000     -0.195374000
5        0.041466000     -0.005173000      1.017442000
5        0.583654000     -0.326628000     -1.341527000
5       -0.764291000      0.361195000     -0.576021000
5       -0.192507000     -1.344684000     -0.215381000
1       -0.637275000     -2.436312000     -0.241677000
1       -1.189143000     -0.588849000      0.461715000
17      -3.463204000     -1.447777000      1.379868000
17       0.926285000     -0.524335000     -3.102446000
17      -0.198531000      0.293077000      2.764066000
17       2.864738000     -1.409540000      0.736072000
17       1.474877000      2.578586000     -0.155722000
17      -2.208313000      1.204452000     -1.208708000
14
1,2,3,4,6-[B6HCl5]2-_HCl_TS6_ELIM_wB97XD_acn E = -2912.05599406 Ha, H° = -2911.991794 Ha, G° = -2912.050517 Ha
5        2.052019000      0.167666000      0.496112000
5        1.746258000      1.787283000      0.065559000
5        0.836455000      1.068830000      1.327672000
5        1.308415000      0.536845000     -0.997869000
5        0.085023000      1.431101000     -0.171931000
5        0.392089000     -0.178594000      0.262945000
1        0.699851000     -1.699042000     -0.313102000
1        0.006543000     -1.838118000      0.006907000
17      -1.731064000     -1.091134000      1.142911000
17       1.645737000      0.099948000     -2.729763000
17       0.538806000      1.512335000      3.061964000
17       3.503267000     -0.810145000      0.988365000
17       2.739489000      3.306963000     -0.064631000
17      -1.344785000      2.418931000     -0.692297000
14
1,2,3,4,6,5-[B6Cl6]2-_H2_wB97XD_acn E = -2912.13953356 Ha, H° = -2912.074676 Ha, G° = -2912.136741 Ha
5        0.807808000     -0.742066000      0.389388000
5        0.775121000      0.870790000     -0.182314000
5       -0.170908000      0.425294000      1.169824000
5        0.050119000     -0.377216000     -1.102319000
5       -0.926883000      0.789428000     -0.319531000
5       -0.896732000     -0.824078000      0.252417000
1        0.316851000     -4.282750000     -1.235787000
1        0.316609000     -3.552494000     -1.080304000
17      -2.174101000     -2.083446000      0.593713000
17       0.219418000     -0.958118000     -2.825149000
17      -0.344680000      1.031137000      2.883531000
17       2.131132000     -1.875895000      0.935026000
17       2.044622000      2.140598000     -0.512842000
17      -2.239564000      1.941358000     -0.852611000
